# Supplementary material for: Genome-wide identification and characterization of flowering genes in Citrus sinensis (L.) Osbeck: a comparison among C. Medica L., C. Reticulata Blanco, C. Grandis (L.) Osbeck and C. Clementina
Source: BMC Genom Data. 2024 Feb 20;25:20. doi: 10.1186/s12863-024-01201-5 (PMC10880302; doi:10.1186/s12863-024-01201-5)
Supplement: Supplementary file 1 — Additional file 1: Table S1. List of primers used in RT-PCR analysis. Table S2. Location of CREs on various flowering genes in sweet orange. Table S3. GO annotation of flowering genes in sweet orange. Table S4. Gene function analysis of flowering genes in sweet orange. Table S5. String clustering of the flowering related proteins in sweet orange. Table S6. K-mean clustering of the flowering related proteins in sweet orange. Table S7. rkpdm values of flowering genes expressed in different tissues of different citrus species. Fig. S1. Melt curve of the genes (a) CsFT (b) CsCO (c) CsSOC (d) CsAP (e) CsSEP (f) CsLFY. [file 12863_2024_1201_MOESM1_ESM.zip]

Archive with 3 entries (3 files):
- Additional file 1.docx
- Supplementray Table S2.xlsx
- Supplementray Table S4.xlsx
