# Supplementary material for: Genome-wide identification and characterization of flowering genes in Citrus sinensis (L.) Osbeck: a comparison among C. Medica L., C. Reticulata Blanco, C. Grandis (L.) Osbeck and C. Clementina
Source: BMC Genom Data. 2024 Feb 20;25:20. doi: 10.1186/s12863-024-01201-5 (PMC10880302; doi:10.1186/s12863-024-01201-5)
Supplement: Supplementary file 1 — Additional file 1: Table S1. List of primers used in RT-PCR analysis. Table S2. Location of CREs on various flowering genes in sweet orange. Table S3. GO annotation of flowering genes in sweet orange. Table S4. Gene function analysis of flowering genes in sweet orange. Table S5. String clustering of the flowering related proteins in sweet orange. Table S6. K-mean clustering of the flowering related proteins in sweet orange. Table S7. rkpdm values of flowering genes expressed in different tissues of different citrus species. Fig. S1. Melt curve of the genes (a) CsFT (b) CsCO (c) CsSOC (d) CsAP (e) CsSEP (f) CsLFY. [file 12863_2024_1201_MOESM1_ESM.zip › Supplementray Table S2.xlsx]

## Sheet: Sheet1
Gene	CRE	Location	Sequence
CsFLD	GT1CONSENSUS	21 (-)	GRWAAW
	GT1CONSENSUS	22 (-)	GRWAAW
	CARGCW8GAT	27 (-)	CWWWWWWWWG
	CARGCW8GAT	27 (+)	CWWWWWWWWG
	TATABOX5	29 (-)	TTATTT
	DOFCOREZM	33 (+)	AAAG
	ABRELATERD1	51 (-)	ACGTG
	GAREAT	100 (+)	TAACAAR
	GT1CONSENSUS	141 (-)	GRWAAW
	CCAATBOX1	248 (+)	CCAAT
	DOFCOREZM	434 (-)	AAAG
	GT1CONSENSUS	435 (-)	GRWAAW
	CCAATBOX1	491 (-)	CCAAT
	GT1CONSENSUS	494 (+)	GRWAAW
	GT1CONSENSUS	495 (+)	GRWAAW
	TATABOX5	497 (-)	TTATTT
	DOFCOREZM	547 (-)	AAAG
	GT1CONSENSUS	548 (-)	GRWAAW
	CCAATBOX1	553 (+)	CCAAT
	MYBGAHV	593 (+)	TAACAAA
	GAREAT	593 (+)	TAACAAR
	DOFCOREZM	597 (+)	AAAG
	GT1CONSENSUS	638 (-)	GRWAAW
CsMADS_AGL 61	GT1CONSENSUS	90 (-)	GRWAAW
	GT1GMSCAM4	90 (-)	GAAAAA
	DOFCOREZM	95 (-)	AAAG
	CAREOSREP1	135 (+)	CAACTC
	CARGCW8GAT	165 (-)	CWWWWWWWWG
	CARGCW8GAT	165 (+)	CWWWWWWWWG
	TATABOX5	167 (+)	TTATTT
	GT1CONSENSUS	196 (-)	GRWAAW
	DOFCOREZM	201 (-)	AAAG
	GT1CONSENSUS	207 (-)	GRWAAW
	GT1CONSENSUS	286 (-)	GRWAAW
	GT1CONSENSUS	321 (-)	GRWAAW
	TATABOX4	364 (-)	TATATAA
	TATABOX4	365 (+)	TATATAA
	DOFCOREZM	370 (+)	AAAG
	DOFCOREZM	384 (-)	AAAG
CsAP2	ABRELATERD1	14 (-)	ACGTG
	DOFCOREZM	31 (-)	AAAG
	CCAATBOX1	127 (-)	CCAAT
	CCAATBOX1	133 (+)	CCAAT
	DOFCOREZM	141 (+)	AAAG
	CAREOSREP1	151 (+)	CAACTC
	GT1CONSENSUS	222 (-)	GRWAAW
	GT1CONSENSUS	241 (+)	GRWAAW
	DOFCOREZM	254 (+)	AAAG
	GT1CONSENSUS	286 (-)	GRWAAW
	DOFCOREZM	291 (-)	AAAG
	GT1CONSENSUS	299 (-)	GRWAAW
	PYRIMIDINEBOXOSRAMY1A	308 (+)	CCTTTT
	DOFCOREZM	309 (-)	AAAG
	GT1CONSENSUS	322 (-)	GRWAAW
	GT1CONSENSUS	390 (-)	GRWAAW
	DOFCOREZM	398 (-)	AAAG
	CCAATBOX1	440 (-)	CCAAT
	DOFCOREZM	451 (-)	AAAG
	DOFCOREZM	471 (+)	AAAG
	TATABOX5	483 (-)	TTATTT
	DOFCOREZM	488 (+)	AAAG
CsBFT	GT1CONSENSUS	6 (-)	GRWAAW
	DOFCOREZM	16 (-)	AAAG
	PYRIMIDINEBOXOSRAMY1A	54 (+)	CCTTTT
	DOFCOREZM	55 (-)	AAAG
	GT1CONSENSUS	56 (-)	GRWAAW
	DOFCOREZM	78 (+)	AAAG
	DOFCOREZM	125 (+)	AAAG
	DOFCOREZM	138 (-)	AAAG
CsMADS_AGL72	DOFCOREZM	3 (-)	AAAG
	DOFCOREZM	7 (-)	AAAG
	TATABOX5	27 (+)	TTATTT
	TATABOX5	31 (+)	TTATTT
	DOFCOREZM	67 (-)	AAAG
	DOFCOREZM	77 (-)	AAAG
	DOFCOREZM	100 (+)	AAAG
	DOFCOREZM	106 (+)	AAAG
	DOFCOREZM	115 (+)	AAAG
	DOFCOREZM	184 (+)	AAAG
	DOFCOREZM	188 (+)	AAAG
	TELOBOXATEEF1AA1	228 (-)	AAACCCTAA
	DOFCOREZM	237 (-)	AAAG
	GT1CONSENSUS	266 (-)	GRWAAW
	GT1CONSENSUS	297 (-)	GRWAAW
CsCRY1	TATABOX5	16 (-)	TTATTT
	DOFCOREZM	44 (+)	AAAG
	GT1CONSENSUS	47 (+)	GRWAAW
	TATABOX5	50 (-)	TTATTT
	TATABOX5	88 (-)	TTATTT
	MYBGAHV	99 (+)	TAACAAA
	GAREAT	99 (+)	TAACAAR
	DOFCOREZM	103 (+)	AAAG
	GT1CONSENSUS	124 (+)	GRWAAW
	DOFCOREZM	127 (+)	AAAG
	PYRIMIDINEBOXOSRAMY1A	153 (+)	CCTTTT
	DOFCOREZM	154 (-)	AAAG
	DOFCOREZM	168 (-)	AAAG
	DOFCOREZM	184 (-)	AAAG
	GT1CONSENSUS	206 (+)	GRWAAW
	DOFCOREZM	223 (+)	AAAG
	PYRIMIDINEBOXHVEPB1	228 (-)	TTTTTTCC
	GT1CONSENSUS	228 (+)	GRWAAW
	GT1CONSENSUS	229 (+)	GRWAAW
	PYRIMIDINEBOXOSRAMY1A	232 (-)	CCTTTT
	DOFCOREZM	233 (+)	AAAG
	GT1CONSENSUS	236 (+)	GRWAAW
	GT1CONSENSUS	237 (+)	GRWAAW
	DOFCOREZM	265 (+)	AAAG
	DOFCOREZM	286 (+)	AAAG
	CAREOSREP1	417 (-)	CAACTC
	GT1CONSENSUS	425 (+)	GRWAAW
	GT1CONSENSUS	507 (-)	GRWAAW
	DOFCOREZM	567 (-)	AAAG
	DOFCOREZM	641 (+)	AAAG
	DOFCOREZM	664 (-)	AAAG
	GT1CONSENSUS	665 (-)	GRWAAW
	TATABOX2	675 (-)	TATAAAT
	DOFCOREZM	689 (-)	AAAG
	DOFCOREZM	698 (-)	AAAG
	DOFCOREZM	704 (-)	AAAG
	DOFCOREZM	708 (-)	AAAG
	DOFCOREZM	731 (-)	AAAG
	GT1CONSENSUS	742 (+)	GRWAAW
	DOFCOREZM	764 (-)	AAAG
	GT1CONSENSUS	778 (-)	GRWAAW
	GT1CONSENSUS	779 (-)	GRWAAW
	DOFCOREZM	784 (-)	AAAG
	PYRIMIDINEBOXHVEPB1	794 (+)	TTTTTTCC
	GT1CONSENSUS	795 (-)	GRWAAW
	GT1CONSENSUS	796 (-)	GRWAAW
	DOFCOREZM	808 (-)	AAAG
	DOFCOREZM	840 (-)	AAAG
	CCAATBOX1	901 (-)	CCAAT
	DOFCOREZM	916 (-)	AAAG
	DOFCOREZM	927 (-)	AAAG
	GT1CONSENSUS	928 (-)	GRWAAW
	GARE1OSREP1	951 (-)	TAACAGA
	GT1CONSENSUS	973 (+)	GRWAAW
	GT1CONSENSUS	987 (+)	GRWAAW
	TATABOX4	998 (-)	TATATAA
	TATABOX4	999 (+)	TATATAA
	CCAATBOX1	1025 (+)	CCAAT
	DOFCOREZM	1063 (-)	AAAG
	TATABOX5	1107 (+)	TTATTT
	GT1CONSENSUS	1132 (+)	GRWAAW
	GT1CONSENSUS	1198 (-)	GRWAAW
	DOFCOREZM	1276 (-)	AAAG
	DOFCOREZM	1332 (-)	AAAG
	DOFCOREZM	1342 (-)	AAAG
	DOFCOREZM	1350 (-)	AAAG
	PYRIMIDINEBOXOSRAMY1A	1376 (+)	CCTTTT
	DOFCOREZM	1377 (-)	AAAG
	GT1CONSENSUS	1414 (+)	GRWAAW
	TATABOX5	1428 (+)	TTATTT
	DOFCOREZM	1478 (-)	AAAG
	CCAATBOX1	1504 (-)	CCAAT
	DOFCOREZM	1527 (-)	AAAG
	GT1CONSENSUS	1571 (+)	GRWAAW
	PYRIMIDINEBOXOSRAMY1A	1606 (-)	CCTTTT
	DOFCOREZM	1607 (+)	AAAG
	GT1CONSENSUS	1616 (-)	GRWAAW
	GT1CONSENSUS	1698 (+)	GRWAAW
	DOFCOREZM	1742 (-)	AAAG
	CARGCW8GAT	1769 (+)	CWWWWWWWWG
	PYRIMIDINEBOXOSRAMY1A	1774 (-)	CCTTTT
	DOFCOREZM	1775 (+)	AAAG
	GT1CONSENSUS	1778 (+)	GRWAAW
	GT1CONSENSUS	1779 (+)	GRWAAW
	TATABOX5	1781 (-)	TTATTT
	TATABOX5	1793 (+)	TTATTT
	GT1CONSENSUS	1856 (-)	GRWAAW
	PYRIMIDINEBOXOSRAMY1A	1860 (+)	CCTTTT
	DOFCOREZM	1861 (-)	AAAG
	CCAATBOX1	1870 (+)	CCAAT
	TATABOX5	1907 (+)	TTATTT
	GT1CONSENSUS	1909 (-)	GRWAAW
	GT1CONSENSUS	1960 (+)	GRWAAW
	DOFCOREZM	1968 (+)	AAAG
	DOFCOREZM	1995 (-)	AAAG
	DOFCOREZM	2045 (-)	AAAG
	DOFCOREZM	2050 (-)	AAAG
	DOFCOREZM	2085 (-)	AAAG
CsSEP2	DOFCOREZM	5 (-)	AAAG
	GT1CONSENSUS	48 (+)	GRWAAW
	GT1CONSENSUS	49 (+)	GRWAAW
	DOFCOREZM	87 (+)	AAAG
	TATABOX5	116 (+)	TTATTT
	GT1CONSENSUS	123 (-)	GRWAAW
	TATABOX2	135 (-)	TATAAAT
	GT1CONSENSUS	166 (+)	GRWAAW
	PYRIMIDINEBOXOSRAMY1A	189 (-)	CCTTTT
	DOFCOREZM	190 (+)	AAAG
	DOFCOREZM	210 (-)	AAAG
	TATABOX5	235 (+)	TTATTT
	GT1CONSENSUS	251 (-)	GRWAAW
	CCAATBOX1	279 (+)	CCAAT
	DOFCOREZM	296 (-)	AAAG
	CCAATBOX1	306 (-)	CCAAT
	GT1CONSENSUS	392 (+)	GRWAAW
	PYRIMIDINEBOXOSRAMY1A	422 (-)	CCTTTT
	DOFCOREZM	423 (+)	AAAG
	DOFCOREZM	431 (+)	AAAG
	DOFCOREZM	435 (+)	AAAG
	DOFCOREZM	439 (+)	AAAG
	GT1CONSENSUS	458 (+)	GRWAAW
	GT1CONSENSUS	459 (+)	GRWAAW
CsCO	GATABOX	35 (+)	GATA
	GATABOX	37 (-)	GATA
	DOFCOREZM	111 (+)	AAAG
	DOFCOREZM	155 (-)	AAAG
	DOFCOREZM	161 (-)	AAAG
	DOFCOREZM	180 (-)	AAAG
	GT1CONSENSUS	187 (-)	GRWAAW
	DOFCOREZM	192 (-)	AAAG
	GT1CONSENSUS	193 (-)	GRWAAW
CsSUF4	TATABOX5	5 (-)	TTATTT
	DOFCOREZM	49 (+)	AAAG
	CCAATBOX1	56 (-)	CCAAT
	GT1CONSENSUS	179 (+)	GRWAAW
	GT1CONSENSUS	220 (+)	GRWAAW
	GT1CONSENSUS	221 (+)	GRWAAW
	DOFCOREZM	233 (+)	AAAG
	GT1CONSENSUS	253 (-)	GRWAAW
	CARGCW8GAT	258 (-)	CWWWWWWWWG
	CARGCW8GAT	258 (+)	CWWWWWWWWG
	CARGCW8GAT	350 (-)	CWWWWWWWWG
	CARGCW8GAT	350 (+)	CWWWWWWWWG
	GT1CONSENSUS	370 (+)	GRWAAW
	DOFCOREZM	373 (+)	AAAG
	ABRELATERD1	489 (-)	ACGTG
	DOFCOREZM	527 (+)	AAAG
	PYRIMIDINEBOXOSRAMY1A	589 (-)	CCTTTT
	DOFCOREZM	590 (+)	AAAG
	DOFCOREZM	603 (+)	AAAG
	DOFCOREZM	615 (-)	AAAG
	PYRIMIDINEBOXOSRAMY1A	643 (-)	CCTTTT
	DOFCOREZM	644 (+)	AAAG
	DOFCOREZM	665 (+)	AAAG
	DOFCOREZM	678 (+)	AAAG
	DOFCOREZM	742 (+)	AAAG
	DOFCOREZM	788 (-)	AAAG
	DOFCOREZM	914 (+)	AAAG
	DOFCOREZM	931 (+)	AAAG
	PYRIMIDINEBOXOSRAMY1A	958 (-)	CCTTTT
	DOFCOREZM	959 (+)	AAAG
	DOFCOREZM	971 (+)	AAAG
	GT1CONSENSUS	1044 (-)	GRWAAW
	PYRIMIDINEBOXOSRAMY1A	1155 (+)	CCTTTT
	DOFCOREZM	1156 (-)	AAAG
	DOFCOREZM	1195 (+)	AAAG
	CCAATBOX1	1203 (-)	CCAAT
	DOFCOREZM	1250 (-)	AAAG
	GT1CONSENSUS	1294 (-)	GRWAAW
	GAREAT	1435 (+)	TAACAAR
	GT1CONSENSUS	1518 (-)	GRWAAW
	DOFCOREZM	1583 (+)	AAAG
	MYBGAHV	1667 (+)	TAACAAA
	GAREAT	1667 (+)	TAACAAR
	DOFCOREZM	1690 (+)	AAAG
	TATABOX5	1701 (-)	TTATTT
	CCAATBOX1	1752 (+)	CCAAT
	GT1CONSENSUS	1755 (-)	GRWAAW
	GT1CONSENSUS	1756 (-)	GRWAAW
	DOFCOREZM	1780 (-)	AAAG
	GT1CONSENSUS	1781 (-)	GRWAAW
	DOFCOREZM	1788 (-)	AAAG
	GT1CONSENSUS	1789 (-)	GRWAAW
	DOFCOREZM	1815 (-)	AAAG
	DOFCOREZM	1864 (-)	AAAG
	PYRIMIDINEBOXOSRAMY1A	1868 (+)	CCTTTT
	DOFCOREZM	1869 (-)	AAAG
	GT1CONSENSUS	1893 (-)	GRWAAW
	DOFCOREZM	1905 (+)	AAAG
	GT1CONSENSUS	1908 (+)	GRWAAW
	CCAATBOX1	1926 (+)	CCAAT
	DOFCOREZM	1935 (-)	AAAG
	GT1CONSENSUS	1945 (+)	GRWAAW
	CARGCW8GAT	1953 (-)	CWWWWWWWWG
	CARGCW8GAT	1953 (+)	CWWWWWWWWG
	DOFCOREZM	1959 (+)	AAAG
	GT1CONSENSUS	1966 (-)	GRWAAW
	DOFCOREZM	1981 (-)	AAAG
	ABREATCONSENSUS	2010 (+)	YACGTGGC
	ABRELATERD1	2011 (+)	ACGTG
	DOFCOREZM	2026 (-)	AAAG
	ABRELATERD1	2046 (-)	ACGTG
	TATABOX5	2070 (-)	TTATTT
	TATABOX5	2074 (-)	TTATTT
	MYBGAHV	2077 (+)	TAACAAA
	GAREAT	2077 (+)	TAACAAR
	GT1CONSENSUS	2177 (+)	GRWAAW
	DOFCOREZM	2221 (+)	AAAG
CsSPL2	GT1CONSENSUS	85 (-)	GRWAAW
	DOFCOREZM	90 (-)	AAAG
	DOFCOREZM	128 (+)	AAAG
	DOFCOREZM	173 (+)	AAAG
	DOFCOREZM	278 (-)	AAAG
	TATABOX4	284 (-)	TATATAA
	CCAATBOX1	327 (+)	CCAAT
	PYRIMIDINEBOXOSRAMY1A	364 (-)	CCTTTT
	DOFCOREZM	365 (+)	AAAG
	PYRIMIDINEBOXOSRAMY1A	401 (+)	CCTTTT
	DOFCOREZM	402 (-)	AAAG
	DOFCOREZM	428 (+)	AAAG
	DOFCOREZM	435 (+)	AAAG
	CCAATBOX1	535 (-)	CCAAT
	GT1CONSENSUS	566 (-)	GRWAAW
	DOFCOREZM	590 (-)	AAAG
	PYRIMIDINEBOXOSRAMY1A	615 (-)	CCTTTT
	DOFCOREZM	616 (+)	AAAG
	DOFCOREZM	641 (+)	AAAG
	GT1CONSENSUS	644 (+)	GRWAAW
	DOFCOREZM	652 (+)	AAAG
	PYRIMIDINEBOXOSRAMY1A	658 (+)	CCTTTT
	DOFCOREZM	659 (-)	AAAG
	GT1CONSENSUS	661 (-)	GRWAAW
	DOFCOREZM	666 (-)	AAAG
	DOFCOREZM	670 (-)	AAAG
	GT1CONSENSUS	676 (-)	GRWAAW
	DOFCOREZM	691 (-)	AAAG
	GT1CONSENSUS	756 (+)	GRWAAW
	CCAATBOX1	837 (-)	CCAAT
	GT1CONSENSUS	841 (+)	GRWAAW
	DOFCOREZM	844 (+)	AAAG
	GT1CONSENSUS	850 (-)	GRWAAW
	TATAPVTRNALEU	880 (+)	TTTATATA
	TATABOX4	881 (-)	TATATAA
	TATAPVTRNALEU	882 (-)	TTTATATA
	TATABOX4	882 (+)	TATATAA
	DOFCOREZM	888 (+)	AAAG
	GT1CONSENSUS	907 (+)	GRWAAW
	DOFCOREZM	910 (+)	AAAG
	CCAATBOX1	948 (+)	CCAAT
	DOFCOREZM	956 (-)	AAAG
	CARGCW8GAT	956 (-)	CWWWWWWWWG
	CARGCW8GAT	956 (+)	CWWWWWWWWG
	DOFCOREZM	993 (-)	AAAG
	CCAATBOX1	1041 (-)	CCAAT
	TATABOXOSPAL	1047 (+)	TATTTAA
	DOFCOREZM	1055 (-)	AAAG
	GT1CONSENSUS	1056 (-)	GRWAAW
	DOFCOREZM	1076 (+)	AAAG
	CCAATBOX1	1091 (-)	CCAAT
	CARGCW8GAT	1112 (-)	CWWWWWWWWG
	CARGCW8GAT	1112 (+)	CWWWWWWWWG
	GT1CONSENSUS	1127 (-)	GRWAAW
	DOFCOREZM	1141 (-)	AAAG
	DOFCOREZM	1178 (-)	AAAG
	CCAATBOX1	1189 (-)	CCAAT
	DOFCOREZM	1252 (+)	AAAG
	GT1CONSENSUS	1272 (+)	GRWAAW
	TATABOX3	1309 (-)	TATTAAT
	PYRIMIDINEBOXHVEPB1	1360 (+)	TTTTTTCC
	GT1CONSENSUS	1361 (-)	GRWAAW
	GT1CONSENSUS	1362 (-)	GRWAAW
	GT1CONSENSUS	1412 (+)	GRWAAW
	TATABOX2	1551 (+)	TATAAAT
	DOFCOREZM	1561 (-)	AAAG
	GT1CONSENSUS	1607 (-)	GRWAAW
	CCAATBOX1	1612 (+)	CCAAT
	DOFCOREZM	1715 (-)	AAAG
	DOFCOREZM	1737 (-)	AAAG
	DOFCOREZM	1750 (-)	AAAG
	TATABOXOSPAL	1829 (+)	TATTTAA
	DOFCOREZM	1843 (+)	AAAG
	TATAPVTRNALEU	1859 (+)	TTTATATA
	TATABOX4	1860 (-)	TATATAA
	TATABOX4	1861 (+)	TATATAA
	GT1CONSENSUS	1886 (+)	GRWAAW
	PYRIMIDINEBOXOSRAMY1A	1902 (+)	CCTTTT
	DOFCOREZM	1903 (-)	AAAG
	DOFCOREZM	1973 (-)	AAAG
	DOFCOREZM	2005 (-)	AAAG
	GT1CONSENSUS	2006 (-)	GRWAAW
	PYRIMIDINEBOXOSRAMY1A	2075 (+)	CCTTTT
	DOFCOREZM	2076 (-)	AAAG
	DOFCOREZM	2108 (+)	AAAG
CsVIN3	DOFCOREZM	3 (-)	AAAG
	GT1CONSENSUS	12 (+)	GRWAAW
	DOFCOREZM	16 (+)	AAAG
	TATABOX2	27 (-)	TATAAAT
	DOFCOREZM	33 (+)	AAAG
	GT1CONSENSUS	36 (+)	GRWAAW
	DOFCOREZM	41 (+)	AAAG
	GT1CONSENSUS	44 (+)	GRWAAW
	DOFCOREZM	49 (+)	AAAG
	GT1CONSENSUS	52 (+)	GRWAAW
	DOFCOREZM	85 (-)	AAAG
	DOFCOREZM	120 (+)	AAAG
	DOFCOREZM	152 (-)	AAAG
	TATABOX5	154 (+)	TTATTT
	TATABOX3	159 (+)	TATTAAT
	DOFCOREZM	246 (-)	AAAG
	GT1CONSENSUS	267 (+)	GRWAAW
	PYRIMIDINEBOXOSRAMY1A	283 (+)	CCTTTT
	DOFCOREZM	284 (-)	AAAG
	GT1CONSENSUS	285 (-)	GRWAAW
	DOFCOREZM	292 (-)	AAAG
	DOFCOREZM	308 (-)	AAAG
	GT1CONSENSUS	309 (-)	GRWAAW
	DOFCOREZM	314 (-)	AAAG
	CARGCW8GAT	328 (-)	CWWWWWWWWG
	CARGCW8GAT	328 (+)	CWWWWWWWWG
	GT1CONSENSUS	349 (+)	GRWAAW
	DOFCOREZM	357 (+)	AAAG
	GT1CONSENSUS	371 (+)	GRWAAW
	DOFCOREZM	385 (+)	AAAG
	CARGCW8GAT	391 (-)	CWWWWWWWWG
	CARGCW8GAT	391 (+)	CWWWWWWWWG
	TATABOX5	392 (+)	TTATTT
	DOFCOREZM	403 (+)	AAAG
	DOFCOREZM	411 (-)	AAAG
	TATABOX5	416 (+)	TTATTT
	GT1CONSENSUS	420 (-)	GRWAAW
	TATABOX5	431 (+)	TTATTT
	GT1CONSENSUS	445 (+)	GRWAAW
	GT1CONSENSUS	520 (-)	GRWAAW
CsFLC	TATABOX5	15 (+)	TTATTT
	TATABOX5	27 (-)	TTATTT
	PYRIMIDINEBOXOSRAMY1A	35 (-)	CCTTTT
	DOFCOREZM	36 (+)	AAAG
	DOFCOREZM	58 (-)	AAAG
	TATABOX5	76 (+)	TTATTT
	DOFCOREZM	105 (-)	AAAG
	TATABOX5	114 (-)	TTATTT
	TATABOX5	119 (-)	TTATTT
	TATABOX3	124 (-)	TATTAAT
	TATABOX5	130 (-)	TTATTT
	TATABOX5	134 (-)	TTATTT
	TATABOX5	138 (-)	TTATTT
	DOFCOREZM	158 (+)	AAAG
	TATABOX5	199 (-)	TTATTT
	ABRELATERD1	216 (-)	ACGTG
	TATABOX5	234 (-)	TTATTT
	DOFCOREZM	241 (+)	AAAG
	DOFCOREZM	264 (+)	AAAG
	ABRELATERD1	289 (-)	ACGTG
	ABRELATERD1	290 (+)	ACGTG
	DOFCOREZM	323 (-)	AAAG
	DOFCOREZM	367 (-)	AAAG
	TATABOX4	375 (+)	TATATAA
	GT1CONSENSUS	401 (-)	GRWAAW
	PYRIMIDINEBOXOSRAMY1A	424 (+)	CCTTTT
	DOFCOREZM	425 (-)	AAAG
	CCAATBOX1	446 (-)	CCAAT
CsFT	DOFCOREZM	83 (-)	AAAG
	CCAATBOX1	133 (+)	CCAAT
	CAATBOX1	134 (+)	CAAT
	GT1CONSENSUS	139 (+)	GRWAAW
	GT1CONSENSUS	153 (+)	GRWAAW
	GT1CONSENSUS	154 (+)	GRWAAW
	GT1CONSENSUS	164 (+)	GRWAAW
	TATAPVTRNALEU	202 (-)	TTTATATA
	TATABOX4	202 (+)	TATATAA
	DOFCOREZM	207 (+)	AAAG
	GT1CONSENSUS	277 (+)	GRWAAW
	DOFCOREZM	280 (+)	AAAG
	GT1CONSENSUS	283 (+)	GRWAAW
	PYRIMIDINEBOXOSRAMY1A	294 (-)	CCTTTT
	DOFCOREZM	295 (+)	AAAG
	DOFCOREZM	327 (-)	AAAG
CsMADS_AGL82	GT1CONSENSUS	10 (+)	GRWAAW
	PYRIMIDINEBOXOSRAMY1A	30 (-)	CCTTTT
	DOFCOREZM	31 (+)	AAAG
	GT1CONSENSUS	87 (-)	GRWAAW
	DOFCOREZM	113 (+)	AAAG
	CAREOSREP1	142 (+)	CAACTC
	DOFCOREZM	149 (+)	AAAG
	GT1CONSENSUS	152 (+)	GRWAAW
	DOFCOREZM	155 (+)	AAAG
CsAP3	DOFCOREZM	47 (+)	AAAG
	GT1CONSENSUS	62 (+)	GRWAAW
	DOFCOREZM	68 (-)	AAAG
	DOFCOREZM	89 (+)	AAAG
	GT1CONSENSUS	103 (+)	GRWAAW
	DOFCOREZM	106 (+)	AAAG
	DOFCOREZM	152 (-)	AAAG
	MYCCONSENSUSAT	163 (+)	CANNTG
	TATABOX5	236 (-)	TTATTT
	DOFCOREZM	267 (-)	AAAG
	DOFCOREZM	334 (-)	AAAG
	DOFCOREZM	364 (+)	AAAG
	CCAATBOX1	369 (+)	CCAAT
	GT1CONSENSUS	403 (+)	GRWAAW
CsPI	DOFCOREZM	16 (+)	AAAG
	GT1CONSENSUS	23 (+)	GRWAAW
	DOFCOREZM	26 (+)	AAAG
	DOFCOREZM	148 (+)	AAAG
	DOFCOREZM	154 (+)	AAAG
	CAREOSREP1	179 (+)	CAACTC
	DOFCOREZM	184 (-)	AAAG
	GT1CONSENSUS	235 (+)	GRWAAW
CsMAF1	DOFCOREZM	1 (+)	AAAG
CsWUS	DOFCOREZM	127 (-)	AAAG
	PYRIMIDINEBOXOSRAMY1A	174 (+)	CCTTTT
	DOFCOREZM	175 (-)	AAAG
	PYRIMIDINEBOXOSRAMY1A	195 (+)	CCTTTT
	DOFCOREZM	196 (-)	AAAG
	PYRIMIDINEBOXOSRAMY1A	244 (+)	CCTTTT
	DOFCOREZM	245 (-)	AAAG
	DOFCOREZM	256 (-)	AAAG
CsCRY2	GT1CONSENSUS	84 (-)	GRWAAW
	GT1CONSENSUS	85 (-)	GRWAAW
	CCAATBOX1	89 (+)	CCAAT
	CCAATBOX1	100 (-)	CCAAT
	TATABOX2	122 (+)	TATAAAT
	DOFCOREZM	166 (-)	AAAG
	CCAATBOX1	183 (+)	CCAAT
	GT1CONSENSUS	201 (+)	GRWAAW
	DOFCOREZM	226 (-)	AAAG
	DOFCOREZM	281 (-)	AAAG
	DOFCOREZM	370 (+)	AAAG
	DOFCOREZM	390 (-)	AAAG
	DOFCOREZM	446 (-)	AAAG
	DOFCOREZM	588 (-)	AAAG
	DOFCOREZM	625 (-)	AAAG
	DOFCOREZM	629 (+)	AAAG
	DOFCOREZM	641 (-)	AAAG
	DOFCOREZM	679 (+)	AAAG
	DOFCOREZM	709 (-)	AAAG
	DOFCOREZM	717 (-)	AAAG
	DOFCOREZM	748 (-)	AAAG
	DOFCOREZM	764 (-)	AAAG
	DOFCOREZM	783 (+)	AAAG
	DOFCOREZM	814 (-)	AAAG
	MYBGAHV	891 (-)	TAACAAA
	GAREAT	891 (-)	TAACAAR
CsDL4	DOFCOREZM	46 (+)	AAAG
	GT1CONSENSUS	97 (+)	GRWAAW
	DOFCOREZM	134 (+)	AAAG
	TATABOX2	159 (-)	TATAAAT
CsGI	TATABOX5	44 (+)	TTATTT
	TATABOX5	48 (+)	TTATTT
	TATABOX5	68 (+)	TTATTT
	CCAATBOX1	97 (+)	CCAAT
	GT1CONSENSUS	105 (-)	GRWAAW
	DOFCOREZM	143 (+)	AAAG
	DOFCOREZM	171 (-)	AAAG
	GT1CONSENSUS	185 (-)	GRWAAW
	GT1CONSENSUS	186 (-)	GRWAAW
	PYRIMIDINEBOXOSRAMY1A	190 (+)	CCTTTT
	DOFCOREZM	191 (-)	AAAG
	GT1CONSENSUS	225 (-)	GRWAAW
	GT1CONSENSUS	226 (-)	GRWAAW
	DOFCOREZM	243 (-)	AAAG
	DOFCOREZM	255 (+)	AAAG
	TATABOX5	294 (+)	TTATTT
	TATABOXOSPAL	301 (-)	TATTTAA
	TATABOX5	326 (+)	TTATTT
	TATABOX5	368 (-)	TTATTT
	DOFCOREZM	378 (+)	AAAG
	GT1CONSENSUS	406 (+)	GRWAAW
	TATABOX5	408 (-)	TTATTT
	PYRIMIDINEBOXHVEPB1	425 (-)	TTTTTTCC
	GT1CONSENSUS	425 (+)	GRWAAW
	GT1CONSENSUS	426 (+)	GRWAAW
	DOFCOREZM	433 (+)	AAAG
	DOFCOREZM	442 (+)	AAAG
	DOFCOREZM	471 (-)	AAAG
	DOFCOREZM	502 (-)	AAAG
	GT1CONSENSUS	504 (-)	GRWAAW
	TATABOX4	521 (-)	TATATAA
	PYRIMIDINEBOXOSRAMY1A	528 (+)	CCTTTT
	DOFCOREZM	529 (-)	AAAG
	MYBGAHV	531 (-)	TAACAAA
	GAREAT	531 (-)	TAACAAR
	TATABOX5	560 (+)	TTATTT
	TATABOX5	565 (+)	TTATTT
	GT1CONSENSUS	576 (+)	GRWAAW
	GT1CONSENSUS	586 (-)	GRWAAW
	GT1CONSENSUS	616 (-)	GRWAAW
	DOFCOREZM	626 (-)	AAAG
	CARGCW8GAT	626 (-)	CWWWWWWWWG
	CARGCW8GAT	626 (+)	CWWWWWWWWG
	GT1CONSENSUS	654 (+)	GRWAAW
	GT1CONSENSUS	663 (+)	GRWAAW
	CARGCW8GAT	725 (-)	CWWWWWWWWG
	CARGCW8GAT	725 (+)	CWWWWWWWWG
	DOFCOREZM	731 (+)	AAAG
	CAREOSREP1	734 (-)	CAACTC
	CARGCW8GAT	765 (-)	CWWWWWWWWG
	CARGCW8GAT	765 (+)	CWWWWWWWWG
	DOFCOREZM	776 (+)	AAAG
	GT1CONSENSUS	788 (-)	GRWAAW
	DOFCOREZM	793 (-)	AAAG
	DOFCOREZM	851 (-)	AAAG
	DOFCOREZM	864 (+)	AAAG
	GT1CONSENSUS	867 (+)	GRWAAW
	GT1CONSENSUS	868 (+)	GRWAAW
	GT1CONSENSUS	878 (-)	GRWAAW
	GT1CONSENSUS	899 (+)	GRWAAW
	DOFCOREZM	902 (+)	AAAG
	DOFCOREZM	906 (+)	AAAG
CsSOC1	CARGCW8GAT	47 (-)	CWWWWWWWWG
	CARGCW8GAT	47 (+)	CWWWWWWWWG
	GT1CONSENSUS	101 (-)	GRWAAW
	DOFCOREZM	108 (-)	AAAG
CsTFL	TATABOX5	5 (+)	TTATTT
	DOFCOREZM	36 (-)	AAAG
	DOFCOREZM	56 (+)	AAAG
CsMADS_AGL70	ABRERATCAL	0 (-)	MACGYGB
	ABRELATERD1	1 (-)	ACGTG
	DOFCOREZM	14 (+)	AAAG
	DOFCOREZM	88 (-)	AAAG
	ABRELATERD1	131 (-)	ACGTG
	GT1CONSENSUS	149 (-)	GRWAAW
	DOFCOREZM	154 (-)	AAAG
	ABRELATERD1	188 (-)	ACGTG
	ABRELATERD1	189 (+)	ACGTG
	DOFCOREZM	194 (-)	AAAG
	GT1CONSENSUS	216 (-)	GRWAAW
	GT1CONSENSUS	217 (-)	GRWAAW
	CCAATBOX1	225 (+)	CCAAT
	GT1CONSENSUS	249 (-)	GRWAAW
	GT1GMSCAM4	249 (-)	GAAAAA
	TATABOX5	414 (+)	TTATTT
	GT1CONSENSUS	416 (-)	GRWAAW
	DOFCOREZM	429 (+)	AAAG
	GT1CONSENSUS	432 (+)	GRWAAW
	GT1GMSCAM4	432 (+)	GAAAAA
	DOFCOREZM	441 (+)	AAAG
CsPHYB	DOFCOREZM	15 (-)	AAAG
	DOFCOREZM	31 (-)	AAAG
	CCAATBOX1	49 (+)	CCAAT
	DOFCOREZM	84 (-)	AAAG
	DOFCOREZM	102 (-)	AAAG
	GT1CONSENSUS	113 (-)	GRWAAW
	ABRELATERD1	118 (-)	ACGTG
	DOFCOREZM	176 (+)	AAAG
CsFLK	DOFCOREZM	73 (+)	AAAG
	GT1CONSENSUS	78 (+)	GRWAAW
	TATABOX5	80 (-)	TTATTT
	TATABOX5	99 (-)	TTATTT
	GT1CONSENSUS	159 (-)	GRWAAW
	TATABOX5	214 (+)	TTATTT
	GT1CONSENSUS	243 (+)	GRWAAW
	DOFCOREZM	276 (-)	AAAG
	CARGATCONSENSUS	310 (-)	CCWWWWWWGG
	CARGATCONSENSUS	310 (+)	CCWWWWWWGG
	TATABOX5	347 (+)	TTATTT
	DOFCOREZM	367 (-)	AAAG
	DOFCOREZM	485 (-)	AAAG
	GARE1OSREP1	489 (-)	TAACAGA
	DOFCOREZM	515 (-)	AAAG
	CAATBOX1	523 (-)	CAAT
	GT1CONSENSUS	540 (-)	GRWAAW
	TATABOX5	564 (+)	TTATTT
	GT1CONSENSUS	566 (-)	GRWAAW
	GT1CONSENSUS	709 (-)	GRWAAW
	DOFCOREZM	714 (-)	AAAG
	TATABOX5	721 (-)	TTATTT
	MYBGAHV	742 (-)	TAACAAA
	GAREAT	742 (-)	TAACAAR
	GT1CONSENSUS	755 (+)	GRWAAW
CsDELLA	DOFCOREZM	75 (+)	AAAG
	GT1CONSENSUS	84 (-)	GRWAAW
	DOFCOREZM	94 (+)	AAAG
	DOFCOREZM	103 (+)	AAAG
	TATABOX4	139 (-)	TATATAA
	DOFCOREZM	190 (+)	AAAG
	DOFCOREZM	194 (-)	AAAG
	GT1CONSENSUS	228 (+)	GRWAAW
	CARGCW8GAT	237 (-)	CWWWWWWWWG
	CARGCW8GAT	237 (+)	CWWWWWWWWG
	DOFCOREZM	249 (-)	AAAG
	DOFCOREZM	258 (-)	AAAG
	GT1CONSENSUS	259 (-)	GRWAAW
	DOFCOREZM	264 (-)	AAAG
	DOFCOREZM	268 (-)	AAAG
	CCAATBOX1	282 (-)	CCAAT
	DOFCOREZM	331 (-)	AAAG
	TATABOX5	346 (+)	TTATTT
	GT1CONSENSUS	348 (-)	GRWAAW
	CCAATBOX1	450 (+)	CCAAT
	CCAATBOX1	457 (+)	CCAAT
	DOFCOREZM	503 (+)	AAAG
	DOFCOREZM	513 (-)	AAAG
	TATABOX5	568 (-)	TTATTT
	GT1CONSENSUS	574 (+)	GRWAAW
	PYRIMIDINEBOXOSRAMY1A	579 (-)	CCTTTT
	DOFCOREZM	580 (+)	AAAG
CsSPB	DOFCOREZM	1 (-)	AAAG
	GAREAT	9 (+)	TAACAAR
	DOFCOREZM	13 (+)	AAAG
	GT1CONSENSUS	16 (+)	GRWAAW
	DOFCOREZM	19 (+)	AAAG
	GT1CONSENSUS	33 (+)	GRWAAW
	PYRIMIDINEBOXOSRAMY1A	38 (-)	CCTTTT
	DOFCOREZM	39 (+)	AAAG
	GT1CONSENSUS	42 (+)	GRWAAW
	GT1CONSENSUS	43 (+)	GRWAAW
	DOFCOREZM	46 (+)	AAAG
	GT1CONSENSUS	49 (+)	GRWAAW
	DOFCOREZM	53 (+)	AAAG
	GT1CONSENSUS	131 (+)	GRWAAW
	GT1CONSENSUS	190 (+)	GRWAAW
	TATABOX5	193 (-)	TTATTT
	TATABOX5	198 (-)	TTATTT
	TATABOX5	209 (-)	TTATTT
	TATABOX5	312 (-)	TTATTT
	DOFCOREZM	319 (+)	AAAG
	GT1CONSENSUS	326 (+)	GRWAAW
	GT1CONSENSUS	327 (+)	GRWAAW
	DOFCOREZM	337 (+)	AAAG
	DOFCOREZM	348 (-)	AAAG
	DOFCOREZM	391 (-)	AAAG
	CCAATBOX1	402 (+)	CCAAT
	DOFCOREZM	409 (-)	AAAG
	DOFCOREZM	440 (-)	AAAG
	DOFCOREZM	446 (-)	AAAG
	DOFCOREZM	458 (-)	AAAG
	DOFCOREZM	489 (-)	AAAG
	DOFCOREZM	496 (-)	AAAG
	DOFCOREZM	508 (-)	AAAG
	GT1CONSENSUS	544 (-)	GRWAAW
CsTEM1	DOFCOREZM	57 (+)	AAAG
	DOFCOREZM	98 (+)	AAAG
	CCAATBOX1	350 (+)	CCAAT
	TATABOX4	354 (-)	TATATAA
	GT1CONSENSUS	360 (-)	GRWAAW
	DOFCOREZM	365 (-)	AAAG
	GT1CONSENSUS	367 (-)	GRWAAW
	GT1CONSENSUS	368 (-)	GRWAAW
	PYRIMIDINEBOXOSRAMY1A	373 (+)	CCTTTT
	DOFCOREZM	374 (-)	AAAG
	GT1CONSENSUS	387 (+)	GRWAAW
	TATABOX5	391 (-)	TTATTT
	PYRIMIDINEBOXOSRAMY1A	405 (-)	CCTTTT
	DOFCOREZM	406 (+)	AAAG
	GT1CONSENSUS	409 (+)	GRWAAW
	TATABOX5	425 (-)	TTATTT
	TATABOX3	431 (+)	TATTAAT
	TATABOX3	432 (-)	TATTAAT
	DOFCOREZM	460 (-)	AAAG
	DOFCOREZM	556 (-)	AAAG
	DOFCOREZM	560 (-)	AAAG
CsEMF1	TATABOX5	46 (-)	TTATTT
	TATABOX5	50 (-)	TTATTT
	CCAATBOX1	56 (-)	CCAAT
	TATABOX5	94 (+)	TTATTT
	DOFCOREZM	105 (+)	AAAG
	GT1CONSENSUS	108 (+)	GRWAAW
	DOFCOREZM	153 (-)	AAAG
	DOFCOREZM	191 (+)	AAAG
	DOFCOREZM	207 (+)	AAAG
	DOFCOREZM	302 (-)	AAAG
	TATABOX5	304 (+)	TTATTT
	CAREOSREP1	382 (+)	CAACTC
	DOFCOREZM	391 (+)	AAAG
	DOFCOREZM	399 (-)	AAAG
	CCAATBOX1	409 (+)	CCAAT
	DOFCOREZM	550 (-)	AAAG
	GT1CONSENSUS	556 (-)	GRWAAW
	MYBGAHV	579 (-)	TAACAAA
	GAREAT	579 (-)	TAACAAR
	GT1CONSENSUS	632 (-)	GRWAAW
	TATABOX5	700 (+)	TTATTT
	DOFCOREZM	706 (-)	AAAG
	GT1CONSENSUS	729 (-)	GRWAAW
	DOFCOREZM	809 (-)	AAAG
	TATABOX5	877 (+)	TTATTT
	DOFCOREZM	893 (-)	AAAG
	DOFCOREZM	945 (+)	AAAG
	DOFCOREZM	978 (-)	AAAG
	PYRIMIDINEBOXOSRAMY1A	1017 (+)	CCTTTT
	DOFCOREZM	1018 (-)	AAAG
	DOFCOREZM	1035 (-)	AAAG
	CARGCW8GAT	1053 (-)	CWWWWWWWWG
	CARGCW8GAT	1053 (+)	CWWWWWWWWG
	DOFCOREZM	1073 (-)	AAAG
	DOFCOREZM	1132 (-)	AAAG
	DOFCOREZM	1160 (-)	AAAG
	DOFCOREZM	1198 (-)	AAAG
	GT1CONSENSUS	1254 (+)	GRWAAW
	TATABOX5	1269 (-)	TTATTT
CsSPL1	GT1CONSENSUS	7 (+)	GRWAAW
	DOFCOREZM	24 (-)	AAAG
	GT1CONSENSUS	29 (+)	GRWAAW
	DOFCOREZM	33 (+)	AAAG
	GT1CONSENSUS	36 (+)	GRWAAW
	DOFCOREZM	40 (+)	AAAG
	GT1CONSENSUS	43 (+)	GRWAAW
	DOFCOREZM	46 (+)	AAAG
	GT1CONSENSUS	49 (+)	GRWAAW
	DOFCOREZM	52 (+)	AAAG
	CCAATBOX1	64 (-)	CCAAT
	CCAATBOX1	69 (-)	CCAAT
	DOFCOREZM	142 (-)	AAAG
	DOFCOREZM	147 (-)	AAAG
	TATABOX5	168 (+)	TTATTT
	DOFCOREZM	214 (-)	AAAG
	DOFCOREZM	223 (-)	AAAG
	GT1CONSENSUS	224 (-)	GRWAAW
	GT1CONSENSUS	225 (-)	GRWAAW
	GT1CONSENSUS	234 (-)	GRWAAW
	DOFCOREZM	244 (-)	AAAG
	GT1CONSENSUS	274 (-)	GRWAAW
	DOFCOREZM	299 (+)	AAAG
	DOFCOREZM	344 (-)	AAAG
	DOFCOREZM	348 (-)	AAAG
	DOFCOREZM	352 (-)	AAAG
	DOFCOREZM	356 (-)	AAAG
	DOFCOREZM	360 (-)	AAAG
	DOFCOREZM	364 (-)	AAAG
	DOFCOREZM	380 (-)	AAAG
	DOFCOREZM	403 (+)	AAAG
	DOFCOREZM	414 (-)	AAAG
	DOFCOREZM	434 (+)	AAAG
	DOFCOREZM	476 (-)	AAAG
	DOFCOREZM	503 (-)	AAAG
	GT1CONSENSUS	524 (+)	GRWAAW
	MYBGAHV	625 (+)	TAACAAA
	GAREAT	625 (+)	TAACAAR
	PYRIMIDINEBOXOSRAMY1A	676 (+)	CCTTTT
	DOFCOREZM	677 (-)	AAAG
	GT1CONSENSUS	682 (-)	GRWAAW
	TATABOX5	715 (+)	TTATTT
	CCAATBOX1	738 (-)	CCAAT
	GT1CONSENSUS	750 (-)	GRWAAW
	GT1CONSENSUS	758 (-)	GRWAAW
	PYRIMIDINEBOXOSRAMY1A	765 (+)	CCTTTT
	DOFCOREZM	766 (-)	AAAG
CsVIP3	GT1CONSENSUS	1 (+)	GRWAAW
	TATABOX5	19 (+)	TTATTT
	DOFCOREZM	41 (+)	AAAG
	CARGCW8GAT	113 (-)	CWWWWWWWWG
	CARGCW8GAT	113 (+)	CWWWWWWWWG
	GT1CONSENSUS	126 (-)	GRWAAW
	TATABOX5	230 (-)	TTATTT
	TATABOX5	234 (-)	TTATTT
	DOFCOREZM	238 (+)	AAAG
	DOFCOREZM	359 (+)	AAAG
CsFT3	DOFCOREZM	5 (+)	AAAG
	DOFCOREZM	39 (-)	AAAG
	CARGCW8GAT	39 (-)	CWWWWWWWWG
	CARGCW8GAT	39 (+)	CWWWWWWWWG
	DOFCOREZM	63 (-)	AAAG
	DOFCOREZM	127 (-)	AAAG
	GT1CONSENSUS	168 (-)	GRWAAW
	CCAATBOX1	180 (+)	CCAAT
	TATABOX5	186 (-)	TTATTT
	PYRIMIDINEBOXOSRAMY1A	199 (-)	CCTTTT
	DOFCOREZM	200 (+)	AAAG
	GT1CONSENSUS	212 (-)	GRWAAW
	DOFCOREZM	264 (+)	AAAG
	GT1CONSENSUS	273 (-)	GRWAAW
	DOFCOREZM	278 (-)	AAAG
	GT1CONSENSUS	293 (+)	GRWAAW
	DOFCOREZM	301 (-)	AAAG
	DOFCOREZM	320 (-)	AAAG
	DOFCOREZM	350 (+)	AAAG
	DOFCOREZM	369 (-)	AAAG
	DOFCOREZM	380 (-)	AAAG
	GT1CONSENSUS	396 (+)	GRWAAW
	DOFCOREZM	407 (-)	AAAG
	DOFCOREZM	433 (-)	AAAG
	DOFCOREZM	438 (+)	AAAG
	DOFCOREZM	444 (+)	AAAG
	DOFCOREZM	489 (-)	AAAG
	DOFCOREZM	503 (-)	AAAG
	GT1CONSENSUS	512 (-)	GRWAAW
	TATABOX5	522 (+)	TTATTT
	CCAATBOX1	597 (-)	CCAAT
	GT1CONSENSUS	600 (+)	GRWAAW
	GT1CONSENSUS	601 (+)	GRWAAW
	TATABOX2	608 (+)	TATAAAT
	DOFCOREZM	675 (+)	AAAG
	CCAATBOX1	686 (-)	CCAAT
	GT1CONSENSUS	773 (-)	GRWAAW
	DOFCOREZM	778 (-)	AAAG
	GT1CONSENSUS	847 (-)	GRWAAW
	DOFCOREZM	880 (-)	AAAG
	DOFCOREZM	942 (-)	AAAG
	DOFCOREZM	949 (-)	AAAG
	GT1CONSENSUS	950 (-)	GRWAAW
	GT1CONSENSUS	951 (-)	GRWAAW
	DOFCOREZM	956 (-)	AAAG
	GT1CONSENSUS	1009 (-)	GRWAAW
	DOFCOREZM	1014 (-)	AAAG
	DOFCOREZM	1041 (-)	AAAG
	DOFCOREZM	1071 (-)	AAAG
	DOFCOREZM	1114 (+)	AAAG
	CCAATBOX1	1134 (-)	CCAAT
	GT1CONSENSUS	1170 (+)	GRWAAW
	DOFCOREZM	1176 (-)	AAAG
	MYBGAHV	1224 (-)	TAACAAA
	GAREAT	1224 (-)	TAACAAR
