# Supplementary material for: Genome-wide identification and characterization of flowering genes in Citrus sinensis (L.) Osbeck: a comparison among C. Medica L., C. Reticulata Blanco, C. Grandis (L.) Osbeck and C. Clementina
Source: BMC Genom Data. 2024 Feb 20;25:20. doi: 10.1186/s12863-024-01201-5 (PMC10880302; doi:10.1186/s12863-024-01201-5)
Supplement: Supplementary file 1 — Additional file 1: Table S1. List of primers used in RT-PCR analysis. Table S2. Location of CREs on various flowering genes in sweet orange. Table S3. GO annotation of flowering genes in sweet orange. Table S4. Gene function analysis of flowering genes in sweet orange. Table S5. String clustering of the flowering related proteins in sweet orange. Table S6. K-mean clustering of the flowering related proteins in sweet orange. Table S7. rkpdm values of flowering genes expressed in different tissues of different citrus species. Fig. S1. Melt curve of the genes (a) CsFT (b) CsCO (c) CsSOC (d) CsAP (e) CsSEP (f) CsLFY. [file 12863_2024_1201_MOESM1_ESM.zip › Supplementray Table S4.xlsx]

## Sheet: Sheet1
Seq ID	Length	Analysis	Description	Start	End	IPR	GO
Cs7g_pb019530.5	234	Gene3D	-	150	233	Helix-loop-helix DNA-binding domain superfamily	GO:0046983:protein dimerization activity; molecular_function
Cs7g_pb019530.5	234	ProSiteProfiles	Myc-type, basic helix-loop-helix (bHLH) domain profile.	171	220	Myc-type, basic helix-loop-helix (bHLH) domain	GO:0046983:protein dimerization activity; molecular_function
Cs7g_pb019530.5	234	CDD	bHLH_AtbHLH_like	182	226	-	-
Cs7g_pb019530.5	234	PANTHER	TRANSCRIPTION FACTOR BHLH112	27	227	-	-
Cs7g_pb019530.5	234	SUPERFAMILY	HLH, helix-loop-helix DNA-binding domain	182	229	Helix-loop-helix DNA-binding domain superfamily	GO:0046983:protein dimerization activity; molecular_function
Cs7g_pb019530.5	234	PANTHER	TRANSCRIPTION FACTOR BHLH83-RELATED	27	227	-	-
Cs5g_pb020660.1	494	Gene3D	-	8	158	-	-
Cs5g_pb020660.1	494	Pfam	Malectin-like domain	15	333	Malectin-like domain	-
Cs5g_pb020660.1	494	PANTHER	OS07G0107800 PROTEIN-RELATED	7	476	-	-
Cs5g_pb020660.1	494	Gene3D	Ribonuclease Inhibitor	349	465	Leucine-rich repeat domain superfamily	-
Cs5g_pb020660.1	494	SUPERFAMILY	L domain-like	369	468	-	-
Cs5g_pb020660.1	494	PANTHER	CARBOHYDRATE-BINDING PROTEIN OF THE ER PROTEIN	7	476	-	-
Cs9g_pb010510.1	397	Pfam	Plant protein of unknown function	27	202	Protein of unknown function DUF247, plant	-
Cs9g_pb010510.1	397	Pfam	Plant protein of unknown function	213	383	Protein of unknown function DUF247, plant	-
Cs9g_pb010510.1	397	PANTHER	PROTEIN, PUTATIVE (DUF247)-RELATED-RELATED	22	392	Protein of unknown function DUF247, plant	-
Cs9g_pb010510.1	397	PANTHER	UPF0481 PROTEIN-RELATED	22	392	-	-
Cs7g_pb007200.4	154	PANTHER	MADS-BOX TRANSCRIPTION FACTOR 6	1	146	-	-
Cs7g_pb007200.4	154	CDD	MADS_MEF2_like	2	71	MADS MEF2-like	GO:0000977: RNA polymerase II transcription regulatory region sequence-specific DNA binding; molecular_function | GO:0045944: positive regulation of transcription by RNA polymerase II; biological_process
Cs7g_pb007200.4	154	PRINTS	MADS domain signature	23	38	Transcription factor, MADS-box	GO:0003677: DNA binding; molecular_function | GO:0046983: protein dimerization activity; molecular_function
Cs7g_pb007200.4	154	PRINTS	MADS domain signature	38	59	Transcription factor, MADS-box	GO:0003677: DNA binding; molecular_function | GO:0046983: protein dimerization activity; molecular_function
Cs7g_pb007200.4	154	PRINTS	MADS domain signature	3	23	Transcription factor, MADS-box	GO:0003677: DNA binding; molecular_function | GO:0046983: protein dimerization activity; molecular_function
Cs7g_pb007200.4	154	Pfam	SRF-type transcription factor (DNA-binding and dimerisation domain)	10	57	Transcription factor, MADS-box	GO:0003677: DNA binding; molecular_function | GO:0046983: protein dimerization activity; molecular_function
Cs7g_pb007200.4	154	SUPERFAMILY	SRF-like	2	75	Transcription factor, MADS-box superfamily	GO:0003677: DNA binding; molecular_function | GO:0046983: protein dimerization activity; molecular_function
Cs7g_pb007200.4	154	PANTHER	SERUM RESPONSE FACTOR HOMOLOG	1	146	-	-
Cs7g_pb007200.4	154	Gene3D	-	13	83	Transcription factor, MADS-box superfamily	GO:0003677: DNA binding; molecular_function | GO:0046983: protein dimerization activity; molecular_function
Cs7g_pb007200.4	154	ProSiteProfiles	MADS-box domain profile.	1	61	Transcription factor, MADS-box	GO:0003677: DNA binding; molecular_function | GO:0046983: protein dimerization activity; molecular_function
Cs7g_pb007200.4	154	SMART	madsneu2	1	60	Transcription factor, MADS-box	GO:0003677: DNA binding; molecular_function | GO:0046983: protein dimerization activity; molecular_function
Cs7g_pb019530.4	325	PANTHER	TRANSCRIPTION FACTOR BHLH83-RELATED	57	308	-	-
Cs7g_pb019530.4	325	SUPERFAMILY	HLH, helix-loop-helix DNA-binding domain	213	279	Helix-loop-helix DNA-binding domain superfamily	GO:0046983:protein dimerization activity; molecular_function
Cs7g_pb019530.4	325	ProSiteProfiles	Myc-type, basic helix-loop-helix (bHLH) domain profile.	202	251	Myc-type, basic helix-loop-helix (bHLH) domain	GO:0046983:protein dimerization activity; molecular_function
Cs7g_pb019530.4	325	PANTHER	TRANSCRIPTION FACTOR BHLH112	57	308	-	-
Cs7g_pb019530.4	325	Gene3D	-	191	277	Helix-loop-helix DNA-binding domain superfamily	GO:0046983:protein dimerization activity; molecular_function
Cs7g_pb019530.4	325	CDD	bHLH_AtbHLH_like	213	258	-	-
Cs2g_pb013420.2	402	ProSitePatterns	Zinc finger C2H2 type domain signature.	38	59	Zinc finger C2H2-type	-
Cs2g_pb013420.2	402	SMART	c2h2final6	12	35	Zinc finger C2H2-type	-
Cs2g_pb013420.2	402	SMART	c2h2final6	36	59	Zinc finger C2H2-type	-
Cs2g_pb013420.2	402	PANTHER	BUB3-INTERACTING AND GLEBS MOTIF-CONTAINING PROTEIN ZNF207	1	354	-	-
Cs2g_pb013420.2	402	PANTHER	ZINC FINGER PROTEIN 207	1	354	-	-
Cs2g_pb013420.2	402	ProSiteProfiles	Zinc finger BED-type profile.	7	66	Zinc finger, BED-type	GO:0003677:DNA binding; molecular_function
Cs2g_pb013420.2	402	ProSitePatterns	Zinc finger C2H2 type domain signature.	14	35	Zinc finger C2H2-type	-
Cs2g_pb013420.2	402	Gene3D	Classic Zinc Finger	1	66	-	-
Cs7g_pb024530.1	580	PRINTS	E-class P450 group I signature	149	168	Cytochrome P450, E-class, group I	GO:0004497: monooxygenase activity; molecular_function | GO:0005506: iron ion binding; molecular_function | GO:0016705: oxidoreductase activity, acting on paired donors, with incorporation or reduction of molecular oxygen; molecular_function | GO:0020037: heme binding; molecular_function
Cs7g_pb024530.1	580	PRINTS	E-class P450 group I signature	379	396	Cytochrome P450, E-class, group I	GO:0004497: monooxygenase activity; molecular_function | GO:0005506: iron ion binding; molecular_function | GO:0016705: oxidoreductase activity, acting on paired donors, with incorporation or reduction of molecular oxygen; molecular_function | GO:0020037: heme binding; molecular_function
Cs7g_pb024530.1	580	PRINTS	E-class P450 group I signature	399	425	Cytochrome P450, E-class, group I	GO:0004497: monooxygenase activity; molecular_function | GO:0005506: iron ion binding; molecular_function | GO:0016705: oxidoreductase activity, acting on paired donors, with incorporation or reduction of molecular oxygen; molecular_function | GO:0020037: heme binding; molecular_function
Cs7g_pb024530.1	580	PRINTS	E-class P450 group I signature	518	528	Cytochrome P450, E-class, group I	GO:0004497: monooxygenase activity; molecular_function | GO:0005506: iron ion binding; molecular_function | GO:0016705: oxidoreductase activity, acting on paired donors, with incorporation or reduction of molecular oxygen; molecular_function | GO:0020037: heme binding; molecular_function
Cs7g_pb024530.1	580	PRINTS	E-class P450 group I signature	528	551	Cytochrome P450, E-class, group I	GO:0004497: monooxygenase activity; molecular_function | GO:0005506: iron ion binding; molecular_function | GO:0016705: oxidoreductase activity, acting on paired donors, with incorporation or reduction of molecular oxygen; molecular_function | GO:0020037: heme binding; molecular_function
Cs7g_pb024530.1	580	Gene3D	Cytochrome P450	82	580	Cytochrome P450 superfamily	GO:0004497: monooxygenase activity; molecular_function | GO:0005506: iron ion binding; molecular_function | GO:0016705: oxidoreductase activity, acting on paired donors, with incorporation or reduction of molecular oxygen; molecular_function | GO:0020037: heme binding; molecular_function
Cs7g_pb024530.1	580	Pfam	Cytochrome P450	140	574	Cytochrome P450	GO:0004497: monooxygenase activity; molecular_function | GO:0005506: iron ion binding; molecular_function | GO:0016705: oxidoreductase activity, acting on paired donors, with incorporation or reduction of molecular oxygen; molecular_function | GO:0020037: heme binding; molecular_function
Cs7g_pb024530.1	580	ProSitePatterns	Cytochrome P450 cysteine heme-iron ligand signature.	521	530	Cytochrome P450, conserved site	GO:0005506: iron ion binding; molecular_function | GO:0016705: oxidoreductase activity, acting on paired donors, with incorporation or reduction of molecular oxygen; molecular_function
Cs7g_pb024530.1	580	SUPERFAMILY	Cytochrome P450	91	578	Cytochrome P450 superfamily	GO:0004497: monooxygenase activity; molecular_function | GO:0005506: iron ion binding; molecular_function | GO:0016705: oxidoreductase activity, acting on paired donors, with incorporation or reduction of molecular oxygen; molecular_function | GO:0020037: heme binding; molecular_function
Cs7g_pb024530.1	580	PRINTS	P450 superfamily signature	390	407	Cytochrome P450	GO:0004497: monooxygenase activity; molecular_function | GO:0005506: iron ion binding; molecular_function | GO:0016705: oxidoreductase activity, acting on paired donors, with incorporation or reduction of molecular oxygen; molecular_function | GO:0020037: heme binding; molecular_function
Cs7g_pb024530.1	580	PRINTS	P450 superfamily signature	442	453	Cytochrome P450	GO:0004497: monooxygenase activity; molecular_function | GO:0005506: iron ion binding; molecular_function | GO:0016705: oxidoreductase activity, acting on paired donors, with incorporation or reduction of molecular oxygen; molecular_function | GO:0020037: heme binding; molecular_function
Cs7g_pb024530.1	580	PRINTS	P450 superfamily signature	519	528	Cytochrome P450	GO:0004497: monooxygenase activity; molecular_function | GO:0005506: iron ion binding; molecular_function | GO:0016705: oxidoreductase activity, acting on paired donors, with incorporation or reduction of molecular oxygen; molecular_function | GO:0020037: heme binding; molecular_function
Cs7g_pb024530.1	580	PRINTS	P450 superfamily signature	528	539	Cytochrome P450	GO:0004497: monooxygenase activity; molecular_function | GO:0005506: iron ion binding; molecular_function | GO:0016705: oxidoreductase activity, acting on paired donors, with incorporation or reduction of molecular oxygen; molecular_function | GO:0020037: heme binding; molecular_function
Cs7g_pb024530.1	580	PANTHER	CYTOCHROME P450 FAMILY MEMBER	63	575	-	-
Cs7g_pb024530.1	580	PANTHER	CYTOCHROME P450 714A1-LIKE ISOFORM X1	63	575	-	-
Cs7g_pb016960.1	526	CDD	CESA_CaSu_A2	91	327	-	-
Cs7g_pb016960.1	526	PANTHER	MANNAN SYNTHASE 7-RELATED	10	522	-	-
Cs7g_pb016960.1	526	Pfam	Glycosyl transferase family group 2	185	379	Glycosyltransferase 2-like	-
Cs7g_pb016960.1	526	PANTHER	-	10	522	-	-
Cs7g_pb016960.1	526	SUPERFAMILY	Nucleotide-diphospho-sugar transferases	88	373	Nucleotide-diphospho-sugar transferases	-
Cs7g_pb016960.1	526	Gene3D	Spore Coat Polysaccharide Biosynthesis Protein SpsA; Chain A	82	306	Nucleotide-diphospho-sugar transferases	-
Cs3g_pb020780.1	551	PANTHER	ACYL-ACTIVATING ENZYME	2	551	-	-
Cs3g_pb020780.1	551	CDD	ttLC_FACS_AEE21_like	12	545	-	-
Cs3g_pb020780.1	551	Pfam	AMP-binding enzyme	20	449	AMP-dependent synthetase/ligase	-
Cs3g_pb020780.1	551	Gene3D	-	445	550	-	-
Cs3g_pb020780.1	551	SUPERFAMILY	Acetyl-CoA synthetase-like	9	549	-	-
Cs3g_pb020780.1	551	Pfam	AMP-binding enzyme C-terminal domain	458	537	AMP-binding enzyme, C-terminal domain	-
Cs3g_pb020780.1	551	Gene3D	-	3	444	ANL, N-terminal domain	-
Cs3g_pb020780.1	551	PANTHER	ACYL-ACTIVATING ENZYME 9-RELATED	2	551	-	-
Cs3g_pb020780.1	551	ProSitePatterns	Putative AMP-binding domain signature.	193	204	AMP-binding, conserved site	-
Cs6g_pb015000.1	582	PANTHER	CHOLINE-PHOSPHATE CYTIDYLYLTRANSFERASE 2-LIKE ISOFORM X1	4	258	-	-
Cs6g_pb015000.1	582	PANTHER	CYTIDYLYLTRANSFERASE	4	258	-	-
Cs6g_pb015000.1	582	CDD	CCT	19	170	CTP:phosphocholine cytidylyltransferase domain	-
Cs6g_pb015000.1	582	Pfam	Cytidylyltransferase-like	24	153	Cytidyltransferase-like domain	GO:0003824: catalytic activity; molecular_function | GO:0009058: biosynthetic process; biological_process
Cs6g_pb015000.1	582	Gene3D	HUPs	2	237	Rossmann-like alpha/beta/alpha sandwich fold	-
Cs6g_pb015000.1	582	Pfam	ZIP Zinc transporter	324	462	Zinc/iron permease	GO:0016020: membrane; cellular_component | GO:0030001: metal ion transport; biological_process | GO:0046873: metal ion transmembrane transporter activity; molecular_function | GO:0055085: transmembrane transport; biological_process
Cs6g_pb015000.1	582	Pfam	ZIP Zinc transporter	482	579	Zinc/iron permease	GO:0016020: membrane; cellular_component | GO:0030001: metal ion transport; biological_process | GO:0046873: metal ion transmembrane transporter activity; molecular_function | GO:0055085: transmembrane transport; biological_process
Cs6g_pb015000.1	582	SUPERFAMILY	Nucleotidylyl transferase	22	154	-	-
Cs4g_pb006140.4	358	PANTHER	METHYLTHIORIBOSE-1-PHOSPHATE ISOMERASE	11	352	-	-
Cs4g_pb006140.4	358	Hamap	Putative methylthioribose-1-phosphate isomerase [mtnA].	13	357	Methylthioribose-1-phosphate isomerase	-
Cs4g_pb006140.4	358	Gene3D	-	203	357	Initiation factor 2B-like, C-terminal	-
Cs4g_pb006140.4	358	Gene3D	-	11	202	Methylthioribose-1-phosphate isomerase, N-terminal	-
Cs4g_pb006140.4	358	PANTHER	METHYLTHIORIBOSE-1-PHOSPHATE ISOMERASE	11	352	-	-
Cs4g_pb006140.4	358	SUPERFAMILY	NagB/RpiA/CoA transferase-like	7	351	NagB/RpiA transferase-like	-
Cs4g_pb006140.4	358	Pfam	Initiation factor 2 subunit family	55	351	Initiation factor 2B-related	GO:0044237:cellular metabolic process; biological_process
Cs4g_pb006140.3	358	PANTHER	METHYLTHIORIBOSE-1-PHOSPHATE ISOMERASE	11	352	-	-
Cs4g_pb006140.3	358	Hamap	Putative methylthioribose-1-phosphate isomerase [mtnA].	13	357	Methylthioribose-1-phosphate isomerase	-
Cs4g_pb006140.3	358	Gene3D	-	203	357	Initiation factor 2B-like, C-terminal	-
Cs4g_pb006140.3	358	Gene3D	-	11	202	Methylthioribose-1-phosphate isomerase, N-terminal	-
Cs4g_pb006140.3	358	PANTHER	METHYLTHIORIBOSE-1-PHOSPHATE ISOMERASE	11	352	-	-
Cs4g_pb006140.3	358	SUPERFAMILY	NagB/RpiA/CoA transferase-like	7	351	NagB/RpiA transferase-like	-
Cs4g_pb006140.3	358	Pfam	Initiation factor 2 subunit family	55	351	Initiation factor 2B-related	GO:0044237:cellular metabolic process; biological_process
Cs7g_pb024270.1	772	PANTHER	C2 CALCIUM/LIPID-BINDING PLANT PHOSPHORIBOSYLTRANSFERASE FAMILY PROTEIN	5	772	-	-
Cs7g_pb024270.1	772	SMART	C2_3c	364	469	C2 domain	-
Cs7g_pb024270.1	772	SMART	C2_3c	41	137	C2 domain	-
Cs7g_pb024270.1	772	SMART	C2_3c	203	301	C2 domain	-
Cs7g_pb024270.1	772	Pfam	Plant phosphoribosyltransferase C-terminal	617	772	Phosphoribosyltransferase C-terminal	-
Cs7g_pb024270.1	772	ProSiteProfiles	C2 domain profile.	42	122	C2 domain	-
Cs7g_pb024270.1	772	CDD	C2D_MCTP_PRT_plant	364	489	-	-
Cs7g_pb024270.1	772	CDD	C2B_MCTP_PRT_plant	41	166	-	-
Cs7g_pb024270.1	772	ProSiteProfiles	C2 domain profile.	365	454	C2 domain	-
Cs7g_pb024270.1	772	SUPERFAMILY	C2 domain (Calcium/lipid-binding domain, CaLB)	41	179	C2 domain superfamily	-
Cs7g_pb024270.1	772	ProSiteProfiles	C2 domain profile.	204	286	C2 domain	-
Cs7g_pb024270.1	772	SUPERFAMILY	C2 domain (Calcium/lipid-binding domain, CaLB)	202	354	C2 domain superfamily	-
Cs7g_pb024270.1	772	Gene3D	C2 domain	32	165	C2 domain superfamily	-
Cs7g_pb024270.1	772	Gene3D	C2 domain	189	333	C2 domain superfamily	-
Cs7g_pb024270.1	772	CDD	C2C_MCTP_PRT_plant	203	352	-	-
Cs7g_pb024270.1	772	Gene3D	C2 domain	340	493	C2 domain superfamily	-
Cs7g_pb024270.1	772	Pfam	C2 domain	363	472	C2 domain	-
Cs7g_pb024270.1	772	Pfam	C2 domain	41	143	C2 domain	-
Cs7g_pb024270.1	772	Pfam	C2 domain	202	308	C2 domain	-
Cs7g_pb024270.1	772	SUPERFAMILY	C2 domain (Calcium/lipid-binding domain, CaLB)	363	498	C2 domain superfamily	-
Cs7g_pb024270.1	772	PANTHER	ANTHRANILATE PHOSPHORIBOSYLTRANSFERASE-LIKE PROTEIN	5	772	-	-
Cs2g_pb013420.1	374	ProSitePatterns	Zinc finger C2H2 type domain signature.	38	59	Zinc finger C2H2-type	-
Cs2g_pb013420.1	374	SMART	c2h2final6	12	35	Zinc finger C2H2-type	-
Cs2g_pb013420.1	374	SMART	c2h2final6	36	59	Zinc finger C2H2-type	-
Cs2g_pb013420.1	374	ProSiteProfiles	Zinc finger BED-type profile.	7	66	Zinc finger, BED-type	GO:0003677:DNA binding; molecular_function
Cs2g_pb013420.1	374	ProSitePatterns	Zinc finger C2H2 type domain signature.	14	35	Zinc finger C2H2-type	-
Cs2g_pb013420.1	374	PANTHER	ZINC FINGER PROTEIN 207	1	374	-	-
Cs2g_pb013420.1	374	PANTHER	BUB3-INTERACTING AND GLEBS MOTIF-CONTAINING PROTEIN ZNF207	1	374	-	-
Cs2g_pb013420.1	374	Gene3D	Classic Zinc Finger	1	66	-	-
Cs6g_pb001880.1	1306	CDD	STKc_IRAK	1022	1292	-	-
Cs6g_pb001880.1	1306	ProSiteProfiles	Leucine-rich repeat profile.	732	754	Leucine-rich repeat	GO:0005515:protein binding; molecular_function
Cs6g_pb001880.1	1306	ProSiteProfiles	Leucine-rich repeat profile.	629	651	Leucine-rich repeat	GO:0005515:protein binding; molecular_function
Cs6g_pb001880.1	1306	SUPERFAMILY	Protein kinase-like (PK-like)	994	1289	Protein kinase-like domain superfamily	-
Cs6g_pb001880.1	1306	ProSiteProfiles	Leucine-rich repeat profile.	852	874	Leucine-rich repeat	GO:0005515:protein binding; molecular_function
Cs6g_pb001880.1	1306	ProSiteProfiles	Leucine-rich repeat profile.	220	243	Leucine-rich repeat	GO:0005515:protein binding; molecular_function
Cs6g_pb001880.1	1306	Pfam	Leucine rich repeat N-terminal domain	31	70	Leucine-rich repeat-containing N-terminal, plant-type	-
Cs6g_pb001880.1	1306	SUPERFAMILY	RNI-like	563	917	-	-
Cs6g_pb001880.1	1306	PANTHER	-	7	115	-	-
Cs6g_pb001880.1	1306	ProSiteProfiles	Leucine-rich repeat profile.	123	145	Leucine-rich repeat	GO:0005515:protein binding; molecular_function
Cs6g_pb001880.1	1306	ProSiteProfiles	Protein kinase domain profile.	1016	1297	Protein kinase domain	GO:0004672: protein kinase activity; molecular_function | GO:0005524: ATP binding; molecular_function | GO:0006468: protein phosphorylation; biological_process
Cs6g_pb001880.1	1306	ProSiteProfiles	Leucine-rich repeat profile.	196	218	Leucine-rich repeat	GO:0005515:protein binding; molecular_function
Cs6g_pb001880.1	1306	ProSiteProfiles	Leucine-rich repeat profile.	756	779	Leucine-rich repeat	GO:0005515:protein binding; molecular_function
Cs6g_pb001880.1	1306	Pfam	Protein kinase domain	1017	1286	Protein kinase domain	GO:0004672: protein kinase activity; molecular_function | GO:0005524: ATP binding; molecular_function | GO:0006468: protein phosphorylation; biological_process
Cs6g_pb001880.1	1306	Gene3D	Ribonuclease Inhibitor	436	575	Leucine-rich repeat domain superfamily	-
Cs6g_pb001880.1	1306	SMART	LRR_typ_2	506	529	Leucine-rich repeat, typical subtype	-
Cs6g_pb001880.1	1306	SMART	LRR_typ_2	874	898	Leucine-rich repeat, typical subtype	-
Cs6g_pb001880.1	1306	SMART	LRR_typ_2	434	458	Leucine-rich repeat, typical subtype	-
Cs6g_pb001880.1	1306	SMART	LRR_typ_2	242	266	Leucine-rich repeat, typical subtype	-
Cs6g_pb001880.1	1306	SMART	LRR_typ_2	627	650	Leucine-rich repeat, typical subtype	-
Cs6g_pb001880.1	1306	SMART	LRR_typ_2	778	802	Leucine-rich repeat, typical subtype	-
Cs6g_pb001880.1	1306	SMART	LRR_typ_2	218	241	Leucine-rich repeat, typical subtype	-
Cs6g_pb001880.1	1306	SMART	LRR_typ_2	145	169	Leucine-rich repeat, typical subtype	-
Cs6g_pb001880.1	1306	SMART	LRR_typ_2	170	194	Leucine-rich repeat, typical subtype	-
Cs6g_pb001880.1	1306	SMART	LRR_typ_2	730	754	Leucine-rich repeat, typical subtype	-
Cs6g_pb001880.1	1306	SMART	LRR_typ_2	386	410	Leucine-rich repeat, typical subtype	-
Cs6g_pb001880.1	1306	SMART	LRR_typ_2	530	554	Leucine-rich repeat, typical subtype	-
Cs6g_pb001880.1	1306	SMART	LRR_typ_2	482	505	Leucine-rich repeat, typical subtype	-
Cs6g_pb001880.1	1306	SMART	LRR_typ_2	97	121	Leucine-rich repeat, typical subtype	-
Cs6g_pb001880.1	1306	SMART	LRR_typ_2	579	603	Leucine-rich repeat, typical subtype	-
Cs6g_pb001880.1	1306	SMART	LRR_typ_2	290	314	Leucine-rich repeat, typical subtype	-
Cs6g_pb001880.1	1306	SMART	LRR_typ_2	338	362	Leucine-rich repeat, typical subtype	-
Cs6g_pb001880.1	1306	PRINTS	Leucine-rich repeat signature	269	282	-	-
Cs6g_pb001880.1	1306	PRINTS	Leucine-rich repeat signature	874	887	-	-
Cs6g_pb001880.1	1306	ProSiteProfiles	Leucine-rich repeat profile.	244	266	Leucine-rich repeat	GO:0005515:protein binding; molecular_function
Cs6g_pb001880.1	1306	ProSiteProfiles	Leucine-rich repeat profile.	484	506	Leucine-rich repeat	GO:0005515:protein binding; molecular_function
Cs6g_pb001880.1	1306	ProSiteProfiles	Leucine-rich repeat profile.	268	290	Leucine-rich repeat	GO:0005515:protein binding; molecular_function
Cs6g_pb001880.1	1306	Gene3D	Ribonuclease Inhibitor	283	433	Leucine-rich repeat domain superfamily	-
Cs6g_pb001880.1	1306	ProSiteProfiles	Leucine-rich repeat profile.	900	922	Leucine-rich repeat	GO:0005515:protein binding; molecular_function
Cs6g_pb001880.1	1306	PANTHER	LEUCINE-RICH REPEAT RECEPTOR PROTEIN KINASE EMS1	578	1301	-	-
Cs6g_pb001880.1	1306	PANTHER	LEUCINE-RICH REPEAT RECEPTOR PROTEIN KINASE EMS1	377	592	-	-
Cs6g_pb001880.1	1306	ProSiteProfiles	Leucine-rich repeat profile.	876	899	Leucine-rich repeat	GO:0005515:protein binding; molecular_function
Cs6g_pb001880.1	1306	ProSiteProfiles	Leucine-rich repeat profile.	99	121	Leucine-rich repeat	GO:0005515:protein binding; molecular_function
Cs6g_pb001880.1	1306	Gene3D	Ribonuclease Inhibitor	28	168	Leucine-rich repeat domain superfamily	-
Cs6g_pb001880.1	1306	ProSiteProfiles	Leucine-rich repeat profile.	388	410	Leucine-rich repeat	GO:0005515:protein binding; molecular_function
Cs6g_pb001880.1	1306	PANTHER	-	88	399	-	-
Cs6g_pb001880.1	1306	ProSiteProfiles	Leucine-rich repeat profile.	436	458	Leucine-rich repeat	GO:0005515:protein binding; molecular_function
Cs6g_pb001880.1	1306	ProSiteProfiles	Leucine-rich repeat profile.	658	679	Leucine-rich repeat	GO:0005515:protein binding; molecular_function
Cs6g_pb001880.1	1306	ProSiteProfiles	Leucine-rich repeat profile.	708	731	Leucine-rich repeat	GO:0005515:protein binding; molecular_function
Cs6g_pb001880.1	1306	Gene3D	Ribonuclease Inhibitor	576	648	Leucine-rich repeat domain superfamily	-
Cs6g_pb001880.1	1306	ProSiteProfiles	Leucine-rich repeat profile.	532	553	Leucine-rich repeat	GO:0005515:protein binding; molecular_function
Cs6g_pb001880.1	1306	SUPERFAMILY	RNI-like	307	660	-	-
Cs6g_pb001880.1	1306	ProSiteProfiles	Leucine-rich repeat profile.	581	603	Leucine-rich repeat	GO:0005515:protein binding; molecular_function
Cs6g_pb001880.1	1306	ProSitePatterns	Serine/Threonine protein kinases active-site signature.	1135	1147	Serine/threonine-protein kinase, active site	GO:0004672: protein kinase activity; molecular_function | GO:0006468: protein phosphorylation; biological_process
Cs6g_pb001880.1	1306	ProSiteProfiles	Leucine-rich repeat profile.	316	339	Leucine-rich repeat	GO:0005515:protein binding; molecular_function
Cs6g_pb001880.1	1306	ProSiteProfiles	Leucine-rich repeat profile.	780	801	Leucine-rich repeat	GO:0005515:protein binding; molecular_function
Cs6g_pb001880.1	1306	ProSiteProfiles	Leucine-rich repeat profile.	364	387	Leucine-rich repeat	GO:0005515:protein binding; molecular_function
Cs6g_pb001880.1	1306	ProSiteProfiles	Leucine-rich repeat profile.	340	362	Leucine-rich repeat	GO:0005515:protein binding; molecular_function
Cs6g_pb001880.1	1306	PANTHER	LEUCINE-RICH REPEAT RECEPTOR PROTEIN KINASE EMS1	88	399	-	-
Cs6g_pb001880.1	1306	PANTHER	LEUCINE-RICH REPEAT RECEPTOR PROTEIN KINASE EMS1	7	115	-	-
Cs6g_pb001880.1	1306	ProSiteProfiles	Leucine-rich repeat profile.	412	435	Leucine-rich repeat	GO:0005515:protein binding; molecular_function
Cs6g_pb001880.1	1306	Gene3D	Ribonuclease Inhibitor	649	954	Leucine-rich repeat domain superfamily	-
Cs6g_pb001880.1	1306	ProSiteProfiles	Leucine-rich repeat profile.	460	482	Leucine-rich repeat	GO:0005515:protein binding; molecular_function
Cs6g_pb001880.1	1306	PANTHER	-	578	1301	-	-
Cs6g_pb001880.1	1306	PANTHER	-	377	592	-	-
Cs6g_pb001880.1	1306	Pfam	Leucine Rich Repeat	508	530	Leucine-rich repeat	GO:0005515:protein binding; molecular_function
Cs6g_pb001880.1	1306	Pfam	Leucine Rich Repeat	876	898	Leucine-rich repeat	GO:0005515:protein binding; molecular_function
Cs6g_pb001880.1	1306	SMART	LRR_sd22_2	121	147	-	-
Cs6g_pb001880.1	1306	SMART	LRR_sd22_2	434	460	-	-
Cs6g_pb001880.1	1306	SMART	LRR_sd22_2	386	412	-	-
Cs6g_pb001880.1	1306	SMART	LRR_sd22_2	266	292	-	-
Cs6g_pb001880.1	1306	SMART	LRR_sd22_2	338	364	-	-
Cs6g_pb001880.1	1306	SMART	LRR_sd22_2	530	556	-	-
Cs6g_pb001880.1	1306	SMART	LRR_sd22_2	730	756	-	-
Cs6g_pb001880.1	1306	SMART	LRR_sd22_2	778	810	-	-
Cs6g_pb001880.1	1306	SMART	LRR_sd22_2	656	683	-	-
Cs6g_pb001880.1	1306	SMART	LRR_sd22_2	482	508	-	-
Cs6g_pb001880.1	1306	SMART	LRR_sd22_2	218	244	-	-
Cs6g_pb001880.1	1306	ProSitePatterns	Protein kinases ATP-binding region signature.	1022	1044	Protein kinase, ATP binding site	GO:0005524:ATP binding; molecular_function
Cs6g_pb001880.1	1306	Pfam	Leucine rich repeat	580	640	Leucine-rich repeat	GO:0005515:protein binding; molecular_function
Cs6g_pb001880.1	1306	Pfam	Leucine rich repeat	436	495	Leucine-rich repeat	GO:0005515:protein binding; molecular_function
Cs6g_pb001880.1	1306	Pfam	Leucine rich repeat	76	134	Leucine-rich repeat	GO:0005515:protein binding; molecular_function
Cs6g_pb001880.1	1306	Pfam	Leucine rich repeat	340	399	Leucine-rich repeat	GO:0005515:protein binding; molecular_function
Cs6g_pb001880.1	1306	Pfam	Leucine rich repeat	244	303	Leucine-rich repeat	GO:0005515:protein binding; molecular_function
Cs6g_pb001880.1	1306	ProSiteProfiles	Leucine-rich repeat profile.	508	530	Leucine-rich repeat	GO:0005515:protein binding; molecular_function
Cs6g_pb001880.1	1306	Gene3D	Transferase(Phosphotransferase) domain 1	1092	1302	-	-
Cs6g_pb001880.1	1306	SUPERFAMILY	L domain-like	45	380	-	-
Cs6g_pb001880.1	1306	ProSiteProfiles	Leucine-rich repeat profile.	172	195	Leucine-rich repeat	GO:0005515:protein binding; molecular_function
Cs6g_pb001880.1	1306	SMART	serkin_6	1016	1296	Protein kinase domain	GO:0004672: protein kinase activity; molecular_function | GO:0005524: ATP binding; molecular_function | GO:0006468: protein phosphorylation; biological_process
Cs6g_pb001880.1	1306	Gene3D	Phosphorylase Kinase; domain 1	998	1091	-	-
Cs6g_pb001880.1	1306	ProSiteProfiles	Leucine-rich repeat profile.	292	314	Leucine-rich repeat	GO:0005515:protein binding; molecular_function
Cs6g_pb001880.1	1306	Gene3D	Ribonuclease Inhibitor	169	282	Leucine-rich repeat domain superfamily	-
Cs8g_pb013220.1	124	PANTHER	-	1	124	-	-
Cs8g_pb013220.1	124	PANTHER	PUTATIVE-RELATED	1	124	-	-
Cs2g_pb021850.1	233	PANTHER	OS01G0920100 PROTEIN	1	47	At3g27210-like	-
Cs2g_pb021850.1	233	PANTHER	OS01G0920100 PROTEIN	45	231	At3g27210-like	-
Cs2g_pb021850.1	233	PANTHER	-	45	231	-	-
Cs2g_pb021850.1	233	PANTHER	-	1	47	-	-
Cs2g_pb021850.2	233	PANTHER	OS01G0920100 PROTEIN	1	47	At3g27210-like	-
Cs2g_pb021850.2	233	PANTHER	OS01G0920100 PROTEIN	45	231	At3g27210-like	-
Cs2g_pb021850.2	233	PANTHER	-	45	231	-	-
Cs2g_pb021850.2	233	PANTHER	-	1	47	-	-
Cs4g_pb024260.2	1247	PANTHER	PROTEIN EMBRYONIC FLOWER 1	1	1241	Protein EMBRYONIC FLOWER 1	GO:0009910: negative regulation of flower development; biological_process | GO:0045892: negative regulation of transcription, DNA-templated; biological_process | GO:0048367: shoot system development; biological_process
Cs4g_pb024260.1	1247	PANTHER	PROTEIN EMBRYONIC FLOWER 1	1	1241	Protein EMBRYONIC FLOWER 1	GO:0009910: negative regulation of flower development; biological_process | GO:0045892: negative regulation of transcription, DNA-templated; biological_process | GO:0048367: shoot system development; biological_process
Cs7g_pb007070.3	480	SUPERFAMILY	SBT domain	184	265	SBP domain superfamily	GO:0003677: DNA binding; molecular_function | GO:0005634: nucleus; cellular_component
Cs7g_pb007070.3	480	Pfam	SBP domain	186	259	SBP domain	GO:0003677:DNA binding; molecular_function
Cs7g_pb007070.3	480	ProSiteProfiles	Zinc finger SBP-type profile.	183	260	SBP domain	GO:0003677:DNA binding; molecular_function
Cs7g_pb007070.3	480	PANTHER	SQUAMOSA PROMOTER-BINDING-LIKE PROTEIN 2	23	477	-	-
Cs7g_pb007070.3	480	Gene3D	-	177	247	SBP domain superfamily	GO:0003677: DNA binding; molecular_function | GO:0005634: nucleus; cellular_component
Cs7g_pb007070.3	480	PANTHER	SQUAMOSA PROMOTER-BINDING-LIKE PROTEIN 4	23	477	Squamosa promoter-binding-like protein	GO:0003677:DNA binding; molecular_function
Cs7g_pb007070.4	480	SUPERFAMILY	SBT domain	184	265	SBP domain superfamily	GO:0003677: DNA binding; molecular_function | GO:0005634: nucleus; cellular_component
Cs7g_pb007070.4	480	Pfam	SBP domain	186	259	SBP domain	GO:0003677:DNA binding; molecular_function
Cs7g_pb007070.4	480	ProSiteProfiles	Zinc finger SBP-type profile.	183	260	SBP domain	GO:0003677:DNA binding; molecular_function
Cs7g_pb007070.4	480	PANTHER	SQUAMOSA PROMOTER-BINDING-LIKE PROTEIN 2	23	477	-	-
Cs7g_pb007070.4	480	Gene3D	-	177	247	SBP domain superfamily	GO:0003677: DNA binding; molecular_function | GO:0005634: nucleus; cellular_component
Cs7g_pb007070.4	480	PANTHER	SQUAMOSA PROMOTER-BINDING-LIKE PROTEIN 4	23	477	Squamosa promoter-binding-like protein	GO:0003677:DNA binding; molecular_function
Cs7g_pb007070.16	480	SUPERFAMILY	SBT domain	184	265	SBP domain superfamily	GO:0003677: DNA binding; molecular_function | GO:0005634: nucleus; cellular_component
Cs7g_pb007070.16	480	Pfam	SBP domain	186	259	SBP domain	GO:0003677:DNA binding; molecular_function
Cs7g_pb007070.16	480	ProSiteProfiles	Zinc finger SBP-type profile.	183	260	SBP domain	GO:0003677:DNA binding; molecular_function
Cs7g_pb007070.16	480	PANTHER	SQUAMOSA PROMOTER-BINDING-LIKE PROTEIN 2	23	477	-	-
Cs7g_pb007070.16	480	Gene3D	-	177	247	SBP domain superfamily	GO:0003677: DNA binding; molecular_function | GO:0005634: nucleus; cellular_component
Cs7g_pb007070.16	480	PANTHER	SQUAMOSA PROMOTER-BINDING-LIKE PROTEIN 4	23	477	Squamosa promoter-binding-like protein	GO:0003677:DNA binding; molecular_function
Cs7g_pb007070.15	480	SUPERFAMILY	SBT domain	184	265	SBP domain superfamily	GO:0003677: DNA binding; molecular_function | GO:0005634: nucleus; cellular_component
Cs7g_pb007070.15	480	Pfam	SBP domain	186	259	SBP domain	GO:0003677:DNA binding; molecular_function
Cs7g_pb007070.15	480	ProSiteProfiles	Zinc finger SBP-type profile.	183	260	SBP domain	GO:0003677:DNA binding; molecular_function
Cs7g_pb007070.15	480	PANTHER	SQUAMOSA PROMOTER-BINDING-LIKE PROTEIN 2	23	477	-	-
Cs7g_pb007070.15	480	Gene3D	-	177	247	SBP domain superfamily	GO:0003677: DNA binding; molecular_function | GO:0005634: nucleus; cellular_component
Cs7g_pb007070.15	480	PANTHER	SQUAMOSA PROMOTER-BINDING-LIKE PROTEIN 4	23	477	Squamosa promoter-binding-like protein	GO:0003677:DNA binding; molecular_function
Cs7g_pb007070.14	480	SUPERFAMILY	SBT domain	184	265	SBP domain superfamily	GO:0003677: DNA binding; molecular_function | GO:0005634: nucleus; cellular_component
Cs7g_pb007070.14	480	Pfam	SBP domain	186	259	SBP domain	GO:0003677:DNA binding; molecular_function
Cs7g_pb007070.14	480	ProSiteProfiles	Zinc finger SBP-type profile.	183	260	SBP domain	GO:0003677:DNA binding; molecular_function
Cs7g_pb007070.14	480	PANTHER	SQUAMOSA PROMOTER-BINDING-LIKE PROTEIN 2	23	477	-	-
Cs7g_pb007070.14	480	Gene3D	-	177	247	SBP domain superfamily	GO:0003677: DNA binding; molecular_function | GO:0005634: nucleus; cellular_component
Cs7g_pb007070.14	480	PANTHER	SQUAMOSA PROMOTER-BINDING-LIKE PROTEIN 4	23	477	Squamosa promoter-binding-like protein	GO:0003677:DNA binding; molecular_function
Cs7g_pb007070.13	480	SUPERFAMILY	SBT domain	184	265	SBP domain superfamily	GO:0003677: DNA binding; molecular_function | GO:0005634: nucleus; cellular_component
Cs7g_pb007070.13	480	Pfam	SBP domain	186	259	SBP domain	GO:0003677:DNA binding; molecular_function
Cs7g_pb007070.13	480	ProSiteProfiles	Zinc finger SBP-type profile.	183	260	SBP domain	GO:0003677:DNA binding; molecular_function
Cs7g_pb007070.13	480	PANTHER	SQUAMOSA PROMOTER-BINDING-LIKE PROTEIN 2	23	477	-	-
Cs7g_pb007070.13	480	Gene3D	-	177	247	SBP domain superfamily	GO:0003677: DNA binding; molecular_function | GO:0005634: nucleus; cellular_component
Cs7g_pb007070.13	480	PANTHER	SQUAMOSA PROMOTER-BINDING-LIKE PROTEIN 4	23	477	Squamosa promoter-binding-like protein	GO:0003677:DNA binding; molecular_function
Cs7g_pb007070.12	480	SUPERFAMILY	SBT domain	184	265	SBP domain superfamily	GO:0003677: DNA binding; molecular_function | GO:0005634: nucleus; cellular_component
Cs7g_pb007070.12	480	Pfam	SBP domain	186	259	SBP domain	GO:0003677:DNA binding; molecular_function
Cs7g_pb007070.12	480	ProSiteProfiles	Zinc finger SBP-type profile.	183	260	SBP domain	GO:0003677:DNA binding; molecular_function
Cs7g_pb007070.12	480	PANTHER	SQUAMOSA PROMOTER-BINDING-LIKE PROTEIN 2	23	477	-	-
Cs7g_pb007070.12	480	Gene3D	-	177	247	SBP domain superfamily	GO:0003677: DNA binding; molecular_function | GO:0005634: nucleus; cellular_component
Cs7g_pb007070.12	480	PANTHER	SQUAMOSA PROMOTER-BINDING-LIKE PROTEIN 4	23	477	Squamosa promoter-binding-like protein	GO:0003677:DNA binding; molecular_function
Cs7g_pb007070.11	480	SUPERFAMILY	SBT domain	184	265	SBP domain superfamily	GO:0003677: DNA binding; molecular_function | GO:0005634: nucleus; cellular_component
Cs7g_pb007070.11	480	Pfam	SBP domain	186	259	SBP domain	GO:0003677:DNA binding; molecular_function
Cs7g_pb007070.11	480	ProSiteProfiles	Zinc finger SBP-type profile.	183	260	SBP domain	GO:0003677:DNA binding; molecular_function
Cs7g_pb007070.11	480	PANTHER	SQUAMOSA PROMOTER-BINDING-LIKE PROTEIN 2	23	477	-	-
Cs7g_pb007070.11	480	Gene3D	-	177	247	SBP domain superfamily	GO:0003677: DNA binding; molecular_function | GO:0005634: nucleus; cellular_component
Cs7g_pb007070.11	480	PANTHER	SQUAMOSA PROMOTER-BINDING-LIKE PROTEIN 4	23	477	Squamosa promoter-binding-like protein	GO:0003677:DNA binding; molecular_function
Cs7g_pb007070.10	480	SUPERFAMILY	SBT domain	184	265	SBP domain superfamily	GO:0003677: DNA binding; molecular_function | GO:0005634: nucleus; cellular_component
Cs7g_pb007070.10	480	Pfam	SBP domain	186	259	SBP domain	GO:0003677:DNA binding; molecular_function
Cs7g_pb007070.10	480	ProSiteProfiles	Zinc finger SBP-type profile.	183	260	SBP domain	GO:0003677:DNA binding; molecular_function
Cs7g_pb007070.10	480	PANTHER	SQUAMOSA PROMOTER-BINDING-LIKE PROTEIN 2	23	477	-	-
Cs7g_pb007070.10	480	Gene3D	-	177	247	SBP domain superfamily	GO:0003677: DNA binding; molecular_function | GO:0005634: nucleus; cellular_component
Cs7g_pb007070.10	480	PANTHER	SQUAMOSA PROMOTER-BINDING-LIKE PROTEIN 4	23	477	Squamosa promoter-binding-like protein	GO:0003677:DNA binding; molecular_function
Cs7g_pb007070.9	480	SUPERFAMILY	SBT domain	184	265	SBP domain superfamily	GO:0003677: DNA binding; molecular_function | GO:0005634: nucleus; cellular_component
Cs7g_pb007070.9	480	Pfam	SBP domain	186	259	SBP domain	GO:0003677:DNA binding; molecular_function
Cs7g_pb007070.9	480	ProSiteProfiles	Zinc finger SBP-type profile.	183	260	SBP domain	GO:0003677:DNA binding; molecular_function
Cs7g_pb007070.9	480	PANTHER	SQUAMOSA PROMOTER-BINDING-LIKE PROTEIN 2	23	477	-	-
Cs7g_pb007070.9	480	Gene3D	-	177	247	SBP domain superfamily	GO:0003677: DNA binding; molecular_function | GO:0005634: nucleus; cellular_component
Cs7g_pb007070.9	480	PANTHER	SQUAMOSA PROMOTER-BINDING-LIKE PROTEIN 4	23	477	Squamosa promoter-binding-like protein	GO:0003677:DNA binding; molecular_function
Cs7g_pb007070.7	480	SUPERFAMILY	SBT domain	184	265	SBP domain superfamily	GO:0003677: DNA binding; molecular_function | GO:0005634: nucleus; cellular_component
Cs7g_pb007070.7	480	Pfam	SBP domain	186	259	SBP domain	GO:0003677:DNA binding; molecular_function
Cs7g_pb007070.7	480	ProSiteProfiles	Zinc finger SBP-type profile.	183	260	SBP domain	GO:0003677:DNA binding; molecular_function
Cs7g_pb007070.7	480	PANTHER	SQUAMOSA PROMOTER-BINDING-LIKE PROTEIN 2	23	477	-	-
Cs7g_pb007070.7	480	Gene3D	-	177	247	SBP domain superfamily	GO:0003677: DNA binding; molecular_function | GO:0005634: nucleus; cellular_component
Cs7g_pb007070.7	480	PANTHER	SQUAMOSA PROMOTER-BINDING-LIKE PROTEIN 4	23	477	Squamosa promoter-binding-like protein	GO:0003677:DNA binding; molecular_function
Cs7g_pb007070.8	480	SUPERFAMILY	SBT domain	184	265	SBP domain superfamily	GO:0003677: DNA binding; molecular_function | GO:0005634: nucleus; cellular_component
Cs7g_pb007070.8	480	Pfam	SBP domain	186	259	SBP domain	GO:0003677:DNA binding; molecular_function
Cs7g_pb007070.8	480	ProSiteProfiles	Zinc finger SBP-type profile.	183	260	SBP domain	GO:0003677:DNA binding; molecular_function
Cs7g_pb007070.8	480	PANTHER	SQUAMOSA PROMOTER-BINDING-LIKE PROTEIN 2	23	477	-	-
Cs7g_pb007070.8	480	Gene3D	-	177	247	SBP domain superfamily	GO:0003677: DNA binding; molecular_function | GO:0005634: nucleus; cellular_component
Cs7g_pb007070.8	480	PANTHER	SQUAMOSA PROMOTER-BINDING-LIKE PROTEIN 4	23	477	Squamosa promoter-binding-like protein	GO:0003677:DNA binding; molecular_function
Cs7g_pb007070.5	480	SUPERFAMILY	SBT domain	184	265	SBP domain superfamily	GO:0003677: DNA binding; molecular_function | GO:0005634: nucleus; cellular_component
Cs7g_pb007070.5	480	Pfam	SBP domain	186	259	SBP domain	GO:0003677:DNA binding; molecular_function
Cs7g_pb007070.5	480	ProSiteProfiles	Zinc finger SBP-type profile.	183	260	SBP domain	GO:0003677:DNA binding; molecular_function
Cs7g_pb007070.5	480	PANTHER	SQUAMOSA PROMOTER-BINDING-LIKE PROTEIN 2	23	477	-	-
Cs7g_pb007070.5	480	Gene3D	-	177	247	SBP domain superfamily	GO:0003677: DNA binding; molecular_function | GO:0005634: nucleus; cellular_component
Cs7g_pb007070.5	480	PANTHER	SQUAMOSA PROMOTER-BINDING-LIKE PROTEIN 4	23	477	Squamosa promoter-binding-like protein	GO:0003677:DNA binding; molecular_function
Cs7g_pb007070.6	480	SUPERFAMILY	SBT domain	184	265	SBP domain superfamily	GO:0003677: DNA binding; molecular_function | GO:0005634: nucleus; cellular_component
Cs7g_pb007070.6	480	Pfam	SBP domain	186	259	SBP domain	GO:0003677:DNA binding; molecular_function
Cs7g_pb007070.6	480	ProSiteProfiles	Zinc finger SBP-type profile.	183	260	SBP domain	GO:0003677:DNA binding; molecular_function
Cs7g_pb007070.6	480	PANTHER	SQUAMOSA PROMOTER-BINDING-LIKE PROTEIN 2	23	477	-	-
Cs7g_pb007070.6	480	Gene3D	-	177	247	SBP domain superfamily	GO:0003677: DNA binding; molecular_function | GO:0005634: nucleus; cellular_component
Cs7g_pb007070.6	480	PANTHER	SQUAMOSA PROMOTER-BINDING-LIKE PROTEIN 4	23	477	Squamosa promoter-binding-like protein	GO:0003677:DNA binding; molecular_function
Cs7g_pb009120.1	377	Gene3D	AP2/ERF domain	69	126	AP2/ERF domain superfamily	GO:0003700: DNA-binding transcription factor activity; molecular_function | GO:0006355: regulation of transcription, DNA-templated; biological_process
Cs7g_pb009120.1	377	PRINTS	Ethylene responsive element binding protein signature	71	82	AP2/ERF domain	GO:0003700: DNA-binding transcription factor activity; molecular_function | GO:0006355: regulation of transcription, DNA-templated; biological_process
Cs7g_pb009120.1	377	PRINTS	Ethylene responsive element binding protein signature	91	107	AP2/ERF domain	GO:0003700: DNA-binding transcription factor activity; molecular_function | GO:0006355: regulation of transcription, DNA-templated; biological_process
Cs7g_pb009120.1	377	SMART	B3_2	207	310	B3 DNA binding domain	GO:0003677:DNA binding; molecular_function
Cs7g_pb009120.1	377	Pfam	AP2 domain	69	117	AP2/ERF domain	GO:0003700: DNA-binding transcription factor activity; molecular_function | GO:0006355: regulation of transcription, DNA-templated; biological_process
Cs7g_pb009120.1	377	SUPERFAMILY	DNA-binding domain	69	125	DNA-binding domain superfamily	GO:0003677:DNA binding; molecular_function
Cs7g_pb009120.1	377	PANTHER	B3 DOMAIN-CONTAINING TRANSCRIPTION FACTOR ABI3	6	376	B3 domain-containing transcription factor LEC2-like	GO:0003700:DNA-binding transcription factor activity; molecular_function
Cs7g_pb009120.1	377	Pfam	B3 DNA binding domain	207	307	B3 DNA binding domain	GO:0003677:DNA binding; molecular_function
Cs7g_pb009120.1	377	ProSiteProfiles	B3 DNA-binding domain profile.	207	310	B3 DNA binding domain	GO:0003677:DNA binding; molecular_function
Cs7g_pb009120.1	377	SUPERFAMILY	DNA-binding pseudobarrel domain	206	308	DNA-binding pseudobarrel domain superfamily	-
Cs7g_pb009120.1	377	CDD	AP2	69	124	AP2/ERF domain	GO:0003700: DNA-binding transcription factor activity; molecular_function | GO:0006355: regulation of transcription, DNA-templated; biological_process
Cs7g_pb009120.1	377	Gene3D	-	201	313	DNA-binding pseudobarrel domain superfamily	-
Cs7g_pb009120.1	377	ProSiteProfiles	AP2/ERF domain profile.	70	125	AP2/ERF domain	GO:0003700: DNA-binding transcription factor activity; molecular_function | GO:0006355: regulation of transcription, DNA-templated; biological_process
Cs7g_pb009120.1	377	SMART	rav1_2	70	131	AP2/ERF domain	GO:0003700: DNA-binding transcription factor activity; molecular_function | GO:0006355: regulation of transcription, DNA-templated; biological_process
Cs7g_pb009120.1	377	CDD	B3_DNA	206	304	B3 DNA binding domain	GO:0003677:DNA binding; molecular_function
Cs7g_pb009120.1	377	PANTHER	PROTEIN RAV1, PUTATIVE-RELATED	6	376	-	-
Cs3g_pb021790.1	791	SUPERFAMILY	Histone H3 K4-specific methyltransferase SET7/9 N-terminal domain	101	205	-	-
Cs3g_pb021790.1	791	PANTHER	PHOSPHATIDYLINOSITOL-4-PHOSPHATE 5-KINASE	59	790	Phosphatidylinositol-4-phosphate 5-kinase	-
Cs3g_pb021790.1	791	ProSiteProfiles	Phosphatidylinositol phosphate kinase (PIPK) domain profile.	385	787	Phosphatidylinositol-4-phosphate 5-kinase, core	GO:0016307: phosphatidylinositol phosphate kinase activity; molecular_function | GO:0046488: phosphatidylinositol metabolic process; biological_process
Cs3g_pb021790.1	791	Gene3D	-	135	180	-	-
Cs3g_pb021790.1	791	Gene3D	-	89	134	-	-
Cs3g_pb021790.1	791	Gene3D	-	181	227	-	-
Cs3g_pb021790.1	791	Gene3D	-	228	298	-	-
Cs3g_pb021790.1	791	Pfam	Phosphatidylinositol-4-phosphate 5-Kinase	477	785	Phosphatidylinositol-4-phosphate 5-kinase, core	GO:0016307: phosphatidylinositol phosphate kinase activity; molecular_function | GO:0046488: phosphatidylinositol metabolic process; biological_process
Cs3g_pb021790.1	791	Gene3D	Phosphatidylinositol Phosphate Kinase II Beta	376	557	Phosphatidylinositol-4-phosphate 5-kinase, N-terminal	-
Cs3g_pb021790.1	791	PIRSF	PIP5K_plant	280	791	Phosphatidylinositol-4-phosphate 5-kinase, plant	GO:0005524: ATP binding; molecular_function | GO:0016308: 1-phosphatidylinositol-4-phosphate 5-kinase activity; molecular_function
Cs3g_pb021790.1	791	PIRSF	PIP5K_plant	50	297	Phosphatidylinositol-4-phosphate 5-kinase, plant	GO:0005524: ATP binding; molecular_function | GO:0016308: 1-phosphatidylinositol-4-phosphate 5-kinase activity; molecular_function
Cs3g_pb021790.1	791	SMART	morn	242	263	MORN motif	-
Cs3g_pb021790.1	791	SMART	morn	104	125	MORN motif	-
Cs3g_pb021790.1	791	SMART	morn	150	171	MORN motif	-
Cs3g_pb021790.1	791	SMART	morn	127	148	MORN motif	-
Cs3g_pb021790.1	791	SMART	morn	173	194	MORN motif	-
Cs3g_pb021790.1	791	SMART	morn	219	240	MORN motif	-
Cs3g_pb021790.1	791	SMART	morn	196	217	MORN motif	-
Cs3g_pb021790.1	791	Pfam	MORN repeat	221	242	MORN motif	-
Cs3g_pb021790.1	791	Pfam	MORN repeat	152	174	MORN motif	-
Cs3g_pb021790.1	791	Pfam	MORN repeat	106	128	MORN motif	-
Cs3g_pb021790.1	791	Pfam	MORN repeat	198	219	MORN motif	-
Cs3g_pb021790.1	791	Pfam	MORN repeat	244	265	MORN motif	-
Cs3g_pb021790.1	791	Pfam	MORN repeat	129	150	MORN motif	-
Cs3g_pb021790.1	791	Pfam	MORN repeat	175	197	MORN motif	-
Cs3g_pb021790.1	791	SMART	PIPK_2	416	788	Phosphatidylinositol-4-phosphate 5-kinase, core	GO:0016307: phosphatidylinositol phosphate kinase activity; molecular_function | GO:0046488: phosphatidylinositol metabolic process; biological_process
Cs3g_pb021790.1	791	PANTHER	PHOSPHATIDYLINOSITOL 4-PHOSPHATE 5-KINASE 2	59	790	-	-
Cs3g_pb021790.1	791	CDD	PIPKc_AtPIP5K_like	390	786	-	-
Cs3g_pb021790.1	791	SUPERFAMILY	Histone H3 K4-specific methyltransferase SET7/9 N-terminal domain	192	290	-	-
Cs3g_pb021790.1	791	SUPERFAMILY	SAICAR synthase-like	386	787	-	-
Cs2g_pb014610.1	586	PANTHER	AUGMIN FAMILY MEMBER	15	578	-	-
Cs2g_pb014610.1	586	PANTHER	QWRF MOTIF PROTEIN (DUF566)-RELATED	15	578	-	-
Cs2g_pb014610.1	586	Pfam	QWRF family	240	541	QWRF family	-
Cs8g_pb017390.1	644	SUPERFAMILY	N-terminal, heterodimerisation domain of RBP7 (RpoE)	1	78	RNA polymerase Rpb7-like, N-terminal domain superfamily	-
Cs8g_pb017390.1	644	PANTHER	BNAC02G25670D PROTEIN	235	644	-	-
Cs8g_pb017390.1	644	SUPERFAMILY	Nucleic acid-binding proteins	79	169	Nucleic acid-binding, OB-fold	-
Cs8g_pb017390.1	644	Pfam	S1 RNA binding domain	78	156	S1 domain	GO:0003676:nucleic acid binding; molecular_function
Cs8g_pb017390.1	644	Gene3D	-	1	81	RNA polymerase Rpb7-like, N-terminal domain superfamily	-
Cs8g_pb017390.1	644	CDD	S1_RNAPII_Rpb7	81	168	-	-
Cs8g_pb017390.1	644	Gene3D	-	82	171	-	-
Cs8g_pb017390.1	644	Pfam	SHS2 domain found in N terminus of Rpb7p/Rpc25p/MJ0397	8	64	RNA polymerase Rpb7-like , N-terminal	GO:0006351:transcription, DNA-templated; biological_process
Cs8g_pb017390.1	644	CDD	RNAP_II_Rpb7_N	2	81	-	-
Cs4g_pb026180.1	315	ProSitePatterns	Trp-Asp (WD) repeats signature.	258	272	WD40 repeat, conserved site	-
Cs4g_pb026180.1	315	ProSiteProfiles	Trp-Asp (WD) repeats profile.	154	195	WD40 repeat	GO:0005515:protein binding; molecular_function
Cs4g_pb026180.1	315	ProSiteProfiles	Trp-Asp (WD) repeats profile.	10	55	WD40 repeat	GO:0005515:protein binding; molecular_function
Cs4g_pb026180.1	315	ProSiteProfiles	Trp-Asp (WD) repeats circular profile.	10	315	WD40-repeat-containing domain	GO:0005515:protein binding; molecular_function
Cs4g_pb026180.1	315	ProSiteProfiles	Trp-Asp (WD) repeats profile.	281	315	WD40 repeat	GO:0005515:protein binding; molecular_function
Cs4g_pb026180.1	315	Pfam	Anaphase-promoting complex subunit 4 WD40 domain	155	199	Anaphase-promoting complex subunit 4, WD40 domain	-
Cs4g_pb026180.1	315	CDD	WD40	6	313	-	-
Cs4g_pb026180.1	315	ProSiteProfiles	Trp-Asp (WD) repeats profile.	56	97	WD40 repeat	GO:0005515:protein binding; molecular_function
Cs4g_pb026180.1	315	ProSiteProfiles	Trp-Asp (WD) repeats profile.	196	238	WD40 repeat	GO:0005515:protein binding; molecular_function
Cs4g_pb026180.1	315	SMART	WD40_4	49	88	WD40 repeat	GO:0005515:protein binding; molecular_function
Cs4g_pb026180.1	315	SMART	WD40_4	232	271	WD40 repeat	GO:0005515:protein binding; molecular_function
Cs4g_pb026180.1	315	SMART	WD40_4	134	186	WD40 repeat	GO:0005515:protein binding; molecular_function
Cs4g_pb026180.1	315	SMART	WD40_4	2	46	WD40 repeat	GO:0005515:protein binding; molecular_function
Cs4g_pb026180.1	315	SMART	WD40_4	274	313	WD40 repeat	GO:0005515:protein binding; molecular_function
Cs4g_pb026180.1	315	SMART	WD40_4	189	229	WD40 repeat	GO:0005515:protein binding; molecular_function
Cs4g_pb026180.1	315	SMART	WD40_4	91	131	WD40 repeat	GO:0005515:protein binding; molecular_function
Cs4g_pb026180.1	315	Pfam	WD domain, G-beta repeat	236	271	WD40 repeat	GO:0005515:protein binding; molecular_function
Cs4g_pb026180.1	315	Pfam	WD domain, G-beta repeat	12	45	WD40 repeat	GO:0005515:protein binding; molecular_function
Cs4g_pb026180.1	315	Pfam	WD domain, G-beta repeat	51	88	WD40 repeat	GO:0005515:protein binding; molecular_function
Cs4g_pb026180.1	315	PRINTS	G protein beta WD-40 repeat signature	33	47	G-protein beta WD-40 repeat	-
Cs4g_pb026180.1	315	PRINTS	G protein beta WD-40 repeat signature	173	187	G-protein beta WD-40 repeat	-
Cs4g_pb026180.1	315	PRINTS	G protein beta WD-40 repeat signature	258	272	G-protein beta WD-40 repeat	-
Cs4g_pb026180.1	315	PANTHER	WD REPEAT-CONTAINING PROTEIN VIP3-LIKE	1	315	-	-
Cs4g_pb026180.1	315	SUPERFAMILY	WD40 repeat-like	9	314	WD40-repeat-containing domain superfamily	GO:0005515:protein binding; molecular_function
Cs4g_pb026180.1	315	PANTHER	WD REPEAT-CONTAINING PROTEIN 61	1	315	-	-
Cs4g_pb026180.1	315	Gene3D	-	5	315	WD40/YVTN repeat-like-containing domain superfamily	GO:0005515:protein binding; molecular_function
Cs4g_pb026180.1	315	ProSiteProfiles	Trp-Asp (WD) repeats profile.	239	280	WD40 repeat	GO:0005515:protein binding; molecular_function
Cs4g_pb026180.2	315	ProSitePatterns	Trp-Asp (WD) repeats signature.	258	272	WD40 repeat, conserved site	-
Cs4g_pb026180.2	315	ProSiteProfiles	Trp-Asp (WD) repeats profile.	154	195	WD40 repeat	GO:0005515:protein binding; molecular_function
Cs4g_pb026180.2	315	ProSiteProfiles	Trp-Asp (WD) repeats profile.	10	55	WD40 repeat	GO:0005515:protein binding; molecular_function
Cs4g_pb026180.2	315	ProSiteProfiles	Trp-Asp (WD) repeats circular profile.	10	315	WD40-repeat-containing domain	GO:0005515:protein binding; molecular_function
Cs4g_pb026180.2	315	ProSiteProfiles	Trp-Asp (WD) repeats profile.	281	315	WD40 repeat	GO:0005515:protein binding; molecular_function
Cs4g_pb026180.2	315	Pfam	Anaphase-promoting complex subunit 4 WD40 domain	155	199	Anaphase-promoting complex subunit 4, WD40 domain	-
Cs4g_pb026180.2	315	CDD	WD40	6	313	-	-
Cs4g_pb026180.2	315	ProSiteProfiles	Trp-Asp (WD) repeats profile.	56	97	WD40 repeat	GO:0005515:protein binding; molecular_function
Cs4g_pb026180.2	315	ProSiteProfiles	Trp-Asp (WD) repeats profile.	196	238	WD40 repeat	GO:0005515:protein binding; molecular_function
Cs4g_pb026180.2	315	SMART	WD40_4	49	88	WD40 repeat	GO:0005515:protein binding; molecular_function
Cs4g_pb026180.2	315	SMART	WD40_4	232	271	WD40 repeat	GO:0005515:protein binding; molecular_function
Cs4g_pb026180.2	315	SMART	WD40_4	134	186	WD40 repeat	GO:0005515:protein binding; molecular_function
Cs4g_pb026180.2	315	SMART	WD40_4	2	46	WD40 repeat	GO:0005515:protein binding; molecular_function
Cs4g_pb026180.2	315	SMART	WD40_4	274	313	WD40 repeat	GO:0005515:protein binding; molecular_function
Cs4g_pb026180.2	315	SMART	WD40_4	189	229	WD40 repeat	GO:0005515:protein binding; molecular_function
Cs4g_pb026180.2	315	SMART	WD40_4	91	131	WD40 repeat	GO:0005515:protein binding; molecular_function
Cs4g_pb026180.2	315	Pfam	WD domain, G-beta repeat	236	271	WD40 repeat	GO:0005515:protein binding; molecular_function
Cs4g_pb026180.2	315	Pfam	WD domain, G-beta repeat	12	45	WD40 repeat	GO:0005515:protein binding; molecular_function
Cs4g_pb026180.2	315	Pfam	WD domain, G-beta repeat	51	88	WD40 repeat	GO:0005515:protein binding; molecular_function
Cs4g_pb026180.2	315	PRINTS	G protein beta WD-40 repeat signature	33	47	G-protein beta WD-40 repeat	-
Cs4g_pb026180.2	315	PRINTS	G protein beta WD-40 repeat signature	173	187	G-protein beta WD-40 repeat	-
Cs4g_pb026180.2	315	PRINTS	G protein beta WD-40 repeat signature	258	272	G-protein beta WD-40 repeat	-
Cs4g_pb026180.2	315	PANTHER	WD REPEAT-CONTAINING PROTEIN VIP3-LIKE	1	315	-	-
Cs4g_pb026180.2	315	SUPERFAMILY	WD40 repeat-like	9	314	WD40-repeat-containing domain superfamily	GO:0005515:protein binding; molecular_function
Cs4g_pb026180.2	315	PANTHER	WD REPEAT-CONTAINING PROTEIN 61	1	315	-	-
Cs4g_pb026180.2	315	Gene3D	-	5	315	WD40/YVTN repeat-like-containing domain superfamily	GO:0005515:protein binding; molecular_function
Cs4g_pb026180.2	315	ProSiteProfiles	Trp-Asp (WD) repeats profile.	239	280	WD40 repeat	GO:0005515:protein binding; molecular_function
Cs4g_pb002700.2	573	Gene3D	PAS domain	35	123	-	-
Cs4g_pb002700.2	573	SUPERFAMILY	Galactose oxidase, central domain	244	560	Galactose oxidase/kelch, beta-propeller	-
Cs4g_pb002700.2	573	Gene3D	-	439	570	Kelch-type beta propeller	GO:0005515:protein binding; molecular_function
Cs4g_pb002700.2	573	Gene3D	-	156	207	-	-
Cs4g_pb002700.2	573	Pfam	F-box-like	171	209	F-box domain	GO:0005515:protein binding; molecular_function
Cs4g_pb002700.2	573	Gene3D	-	236	438	Kelch-type beta propeller	GO:0005515:protein binding; molecular_function
Cs4g_pb002700.2	573	SUPERFAMILY	PYP-like sensor domain (PAS domain)	49	112	PAS domain superfamily	-
Cs4g_pb002700.2	573	Pfam	Galactose oxidase, central domain	323	370	-	-
Cs4g_pb002700.2	573	Pfam	Kelch motif	416	467	Kelch repeat type 2	GO:0005515:protein binding; molecular_function
Cs4g_pb002700.2	573	PANTHER	ADAGIO PROTEIN 1-LIKE	38	572	-	-
Cs4g_pb002700.2	573	SUPERFAMILY	F-box domain	153	224	F-box-like domain superfamily	GO:0005515:protein binding; molecular_function
Cs4g_pb002700.2	573	ProSiteProfiles	F-box domain profile.	174	207	F-box domain	GO:0005515:protein binding; molecular_function
Cs4g_pb002700.2	573	PANTHER	BACTERIOOPSIN TRANSCRIPTIONAL ACTIVATOR	38	572	-	-
Cs4g_pb002700.2	573	Pfam	Galactose oxidase, central domain	259	309	-	-
Cs6g_pb019680.1	396	ProSiteProfiles	F-box domain profile.	1	47	F-box domain	GO:0005515:protein binding; molecular_function
Cs6g_pb019680.1	396	PANTHER	OS09G0372900 PROTEIN-RELATED	3	395	-	-
Cs6g_pb019680.1	396	Gene3D	-	2	92	-	-
Cs6g_pb019680.1	396	Pfam	F-box domain	4	48	F-box domain	GO:0005515:protein binding; molecular_function
Cs6g_pb019680.1	396	Pfam	F-box associated	217	315	F-box associated domain, type 1	-
Cs6g_pb019680.1	396	SUPERFAMILY	F-box domain	3	53	F-box-like domain superfamily	GO:0005515:protein binding; molecular_function
Cs6g_pb019680.1	396	PANTHER	F-BOX PROTEIN CPR30-LIKE ISOFORM X1	3	395	-	-
Cs6g_pb019680.2	396	ProSiteProfiles	F-box domain profile.	1	47	F-box domain	GO:0005515:protein binding; molecular_function
Cs6g_pb019680.2	396	PANTHER	OS09G0372900 PROTEIN-RELATED	3	395	-	-
Cs6g_pb019680.2	396	Gene3D	-	2	92	-	-
Cs6g_pb019680.2	396	Pfam	F-box domain	4	48	F-box domain	GO:0005515:protein binding; molecular_function
Cs6g_pb019680.2	396	Pfam	F-box associated	217	315	F-box associated domain, type 1	-
Cs6g_pb019680.2	396	SUPERFAMILY	F-box domain	3	53	F-box-like domain superfamily	GO:0005515:protein binding; molecular_function
Cs6g_pb019680.2	396	PANTHER	F-BOX PROTEIN CPR30-LIKE ISOFORM X1	3	395	-	-
Cs1g_pb020360.1	470	CDD	HAD_CbbY-like	231	445	-	-
Cs1g_pb020360.1	470	Gene3D	-	1	190	-	-
Cs1g_pb020360.1	470	Pfam	Haloacid dehalogenase-like hydrolase	232	441	Haloacid dehalogenase-like hydrolase	-
Cs1g_pb020360.1	470	SUPERFAMILY	HAD-like	230	465	HAD-like superfamily	-
Cs1g_pb020360.1	470	SFLD	phosphoglycolate phosphatase	227	466	-	-
Cs1g_pb020360.1	470	PRINTS	Haloacid dehalogenase/epoxide hydrolase family signature	387	403	HAD hydrolase, subfamily IA	GO:0016787:hydrolase activity; molecular_function
Cs1g_pb020360.1	470	PRINTS	Haloacid dehalogenase/epoxide hydrolase family signature	353	366	HAD hydrolase, subfamily IA	GO:0016787:hydrolase activity; molecular_function
Cs1g_pb020360.1	470	PRINTS	Haloacid dehalogenase/epoxide hydrolase family signature	229	240	HAD hydrolase, subfamily IA	GO:0016787:hydrolase activity; molecular_function
Cs1g_pb020360.1	470	PRINTS	Haloacid dehalogenase/epoxide hydrolase family signature	405	425	HAD hydrolase, subfamily IA	GO:0016787:hydrolase activity; molecular_function
Cs1g_pb020360.1	470	SFLD	C1.5.6: HAD, Beta-PGM, Phosphatase Like	227	466	-	-
Cs1g_pb020360.1	470	PANTHER	XYLULOSE-1,5-BISPHOSPHATE (XUBP) PHOSPHATASE	218	468	-	-
Cs1g_pb020360.1	470	PANTHER	OS08G0485900 PROTEIN	218	468	-	-
Cs1g_pb020360.1	470	Gene3D	-	231	460	HAD superfamily	-
Cs1g_pb020360.1	470	Gene3D	Putative phosphatase; domain 2	243	340	Phosphoglycolate phosphatase-like, domain 2	-
Cs8g_pb015080.2	265	PANTHER	HYDROLASE, ALPHA/BETA FOLD FAMILY PROTEIN, EXPRESSED-RELATED	1	254	-	-
Cs8g_pb015080.2	265	Pfam	Serine aminopeptidase, S33	77	258	Serine aminopeptidase, S33	-
Cs8g_pb015080.2	265	PANTHER	ALPHA/BETA-HYDROLASES SUPERFAMILY PROTEIN	1	254	-	-
Cs8g_pb015080.2	265	Gene3D	alpha/beta hydrolase	48	246	Alpha/Beta hydrolase fold	-
Cs8g_pb015080.2	265	SUPERFAMILY	alpha/beta-Hydrolases	53	239	Alpha/Beta hydrolase fold	-
Cs7g_pb007200.2	188	Pfam	K-box region	96	166	Transcription factor, K-box	GO:0003700: DNA-binding transcription factor activity; molecular_function | GO:0005634: nucleus; cellular_component | GO:0006355: regulation of transcription, DNA-templated; biological_process
Cs7g_pb007200.2	188	ProSiteProfiles	K-box domain profile.	82	172	Transcription factor, K-box	GO:0003700: DNA-binding transcription factor activity; molecular_function | GO:0005634: nucleus; cellular_component | GO:0006355: regulation of transcription, DNA-templated; biological_process
Cs7g_pb007200.2	188	Gene3D	-	13	83	Transcription factor, MADS-box superfamily	GO:0003677: DNA binding; molecular_function | GO:0046983: protein dimerization activity; molecular_function
Cs7g_pb007200.2	188	PANTHER	MADS-BOX PROTEIN FLOWERING LOCUS C	1	174	-	-
Cs7g_pb007200.2	188	PRINTS	MADS domain signature	3	23	Transcription factor, MADS-box	GO:0003677: DNA binding; molecular_function | GO:0046983: protein dimerization activity; molecular_function
Cs7g_pb007200.2	188	PRINTS	MADS domain signature	23	38	Transcription factor, MADS-box	GO:0003677: DNA binding; molecular_function | GO:0046983: protein dimerization activity; molecular_function
Cs7g_pb007200.2	188	PRINTS	MADS domain signature	38	59	Transcription factor, MADS-box	GO:0003677: DNA binding; molecular_function | GO:0046983: protein dimerization activity; molecular_function
Cs7g_pb007200.2	188	Pfam	SRF-type transcription factor (DNA-binding and dimerisation domain)	10	57	Transcription factor, MADS-box	GO:0003677: DNA binding; molecular_function | GO:0046983: protein dimerization activity; molecular_function
Cs7g_pb007200.2	188	CDD	MADS_MEF2_like	2	71	MADS MEF2-like	GO:0000977: RNA polymerase II transcription regulatory region sequence-specific DNA binding; molecular_function | GO:0045944: positive regulation of transcription by RNA polymerase II; biological_process
Cs7g_pb007200.2	188	SUPERFAMILY	SRF-like	2	75	Transcription factor, MADS-box superfamily	GO:0003677: DNA binding; molecular_function | GO:0046983: protein dimerization activity; molecular_function
Cs7g_pb007200.2	188	ProSiteProfiles	MADS-box domain profile.	1	61	Transcription factor, MADS-box	GO:0003677: DNA binding; molecular_function | GO:0046983: protein dimerization activity; molecular_function
Cs7g_pb007200.2	188	PANTHER	MADS BOX PROTEIN	1	174	-	-
Cs7g_pb007200.2	188	SMART	madsneu2	1	60	Transcription factor, MADS-box	GO:0003677: DNA binding; molecular_function | GO:0046983: protein dimerization activity; molecular_function
Cs4g_pb006140.2	373	SUPERFAMILY	NagB/RpiA/CoA transferase-like	7	357	NagB/RpiA transferase-like	-
Cs4g_pb006140.2	373	PANTHER	METHYLTHIORIBOSE-1-PHOSPHATE ISOMERASE	11	370	-	-
Cs4g_pb006140.2	373	Hamap	Putative methylthioribose-1-phosphate isomerase [mtnA].	13	362	Methylthioribose-1-phosphate isomerase	-
Cs4g_pb006140.2	373	PANTHER	METHYLTHIORIBOSE-1-PHOSPHATE ISOMERASE	11	370	-	-
Cs4g_pb006140.2	373	Pfam	Initiation factor 2 subunit family	55	355	Initiation factor 2B-related	GO:0044237:cellular metabolic process; biological_process
Cs4g_pb006140.2	373	Gene3D	-	203	368	Initiation factor 2B-like, C-terminal	-
Cs4g_pb006140.2	373	Gene3D	-	11	202	Methylthioribose-1-phosphate isomerase, N-terminal	-
Cs4g_pb006140.1	373	SUPERFAMILY	NagB/RpiA/CoA transferase-like	7	357	NagB/RpiA transferase-like	-
Cs4g_pb006140.1	373	PANTHER	METHYLTHIORIBOSE-1-PHOSPHATE ISOMERASE	11	370	-	-
Cs4g_pb006140.1	373	Hamap	Putative methylthioribose-1-phosphate isomerase [mtnA].	13	362	Methylthioribose-1-phosphate isomerase	-
Cs4g_pb006140.1	373	PANTHER	METHYLTHIORIBOSE-1-PHOSPHATE ISOMERASE	11	370	-	-
Cs4g_pb006140.1	373	Pfam	Initiation factor 2 subunit family	55	355	Initiation factor 2B-related	GO:0044237:cellular metabolic process; biological_process
Cs4g_pb006140.1	373	Gene3D	-	203	368	Initiation factor 2B-like, C-terminal	-
Cs4g_pb006140.1	373	Gene3D	-	11	202	Methylthioribose-1-phosphate isomerase, N-terminal	-
Cs2g_pb013420.3	320	PANTHER	ZINC FINGER PROTEIN 207	1	272	-	-
Cs2g_pb013420.3	320	PANTHER	BUB3-INTERACTING AND GLEBS MOTIF-CONTAINING PROTEIN ZNF207	1	272	-	-
Cs2g_pb004260.1	91	ProSiteProfiles	LysM domain profile.	43	87	LysM domain	-
Cs2g_pb004260.1	91	PANTHER	AM15	3	91	-	-
Cs4g_pb026180.2	315	Pfam	Anaphase-promoting complex subunit 4 WD40 domain	155	199	Anaphase-promoting complex subunit 4, WD40 domain	-
Cs4g_pb026180.2	315	CDD	WD40	6	313	-	-
Cs4g_pb026180.2	315	ProSiteProfiles	Trp-Asp (WD) repeats profile.	56	97	WD40 repeat	GO:0005515:protein binding; molecular_function
Cs4g_pb026180.2	315	ProSiteProfiles	Trp-Asp (WD) repeats profile.	196	238	WD40 repeat	GO:0005515:protein binding; molecular_function
Cs4g_pb026180.2	315	SMART	WD40_4	49	88	WD40 repeat	GO:0005515:protein binding; molecular_function
Cs4g_pb026180.2	315	SMART	WD40_4	232	271	WD40 repeat	GO:0005515:protein binding; molecular_function
Cs4g_pb026180.2	315	SMART	WD40_4	134	186	WD40 repeat	GO:0005515:protein binding; molecular_function
Cs4g_pb026180.2	315	SMART	WD40_4	2	46	WD40 repeat	GO:0005515:protein binding; molecular_function
Cs4g_pb026180.2	315	SMART	WD40_4	274	313	WD40 repeat	GO:0005515:protein binding; molecular_function
Cs4g_pb026180.2	315	SMART	WD40_4	189	229	WD40 repeat	GO:0005515:protein binding; molecular_function
Cs4g_pb026180.2	315	SMART	WD40_4	91	131	WD40 repeat	GO:0005515:protein binding; molecular_function
Cs4g_pb026180.2	315	Pfam	WD domain, G-beta repeat	236	271	WD40 repeat	GO:0005515:protein binding; molecular_function
Cs4g_pb026180.2	315	Pfam	WD domain, G-beta repeat	12	45	WD40 repeat	GO:0005515:protein binding; molecular_function
Cs4g_pb026180.2	315	Pfam	WD domain, G-beta repeat	51	88	WD40 repeat	GO:0005515:protein binding; molecular_function
Cs4g_pb026180.2	315	PRINTS	G protein beta WD-40 repeat signature	33	47	G-protein beta WD-40 repeat	-
Cs4g_pb026180.2	315	PRINTS	G protein beta WD-40 repeat signature	173	187	G-protein beta WD-40 repeat	-
Cs4g_pb026180.2	315	PRINTS	G protein beta WD-40 repeat signature	258	272	G-protein beta WD-40 repeat	-
Cs4g_pb026180.2	315	PANTHER	WD REPEAT-CONTAINING PROTEIN VIP3-LIKE	1	315	-	-
Cs4g_pb026180.2	315	SUPERFAMILY	WD40 repeat-like	9	314	WD40-repeat-containing domain superfamily	GO:0005515:protein binding; molecular_function
Cs4g_pb026180.2	315	PANTHER	WD REPEAT-CONTAINING PROTEIN 61	1	315	-	-
Cs4g_pb026180.2	315	Gene3D	-	5	315	WD40/YVTN repeat-like-containing domain superfamily	GO:0005515:protein binding; molecular_function
Cs4g_pb026180.2	315	ProSiteProfiles	Trp-Asp (WD) repeats profile.	239	280	WD40 repeat	GO:0005515:protein binding; molecular_function
Cs4g_pb002700.2	573	Gene3D	PAS domain	35	123	-	-
Cs4g_pb002700.2	573	SUPERFAMILY	Galactose oxidase, central domain	244	560	Galactose oxidase/kelch, beta-propeller	-
Cs4g_pb002700.2	573	Gene3D	-	439	570	Kelch-type beta propeller	GO:0005515:protein binding; molecular_function
Cs4g_pb002700.2	573	Gene3D	-	156	207	-	-
Cs4g_pb002700.2	573	Pfam	F-box-like	171	209	F-box domain	GO:0005515:protein binding; molecular_function
Cs4g_pb002700.2	573	Gene3D	-	236	438	Kelch-type beta propeller	GO:0005515:protein binding; molecular_function
Cs4g_pb002700.2	573	SUPERFAMILY	PYP-like sensor domain (PAS domain)	49	112	PAS domain superfamily	-
Cs4g_pb002700.2	573	Pfam	Galactose oxidase, central domain	323	370	-	-
Cs4g_pb002700.2	573	Pfam	Kelch motif	416	467	Kelch repeat type 2	GO:0005515:protein binding; molecular_function
Cs4g_pb002700.2	573	PANTHER	ADAGIO PROTEIN 1-LIKE	38	572	-	-
Cs4g_pb002700.2	573	SUPERFAMILY	F-box domain	153	224	F-box-like domain superfamily	GO:0005515:protein binding; molecular_function
Cs4g_pb002700.2	573	ProSiteProfiles	F-box domain profile.	174	207	F-box domain	GO:0005515:protein binding; molecular_function
Cs4g_pb002700.2	573	PANTHER	BACTERIOOPSIN TRANSCRIPTIONAL ACTIVATOR	38	572	-	-
Cs4g_pb002700.2	573	Pfam	Galactose oxidase, central domain	259	309	-	-
Cs6g_pb019680.1	396	ProSiteProfiles	F-box domain profile.	1	47	F-box domain	GO:0005515:protein binding; molecular_function
Cs6g_pb019680.1	396	PANTHER	OS09G0372900 PROTEIN-RELATED	3	395	-	-
Cs6g_pb019680.1	396	Gene3D	-	2	92	-	-
Cs6g_pb019680.1	396	Pfam	F-box domain	4	48	F-box domain	GO:0005515:protein binding; molecular_function
Cs6g_pb019680.1	396	Pfam	F-box associated	217	315	F-box associated domain, type 1	-
Cs6g_pb019680.1	396	SUPERFAMILY	F-box domain	3	53	F-box-like domain superfamily	GO:0005515:protein binding; molecular_function
Cs6g_pb019680.1	396	PANTHER	F-BOX PROTEIN CPR30-LIKE ISOFORM X1	3	395	-	-
Cs6g_pb019680.2	396	ProSiteProfiles	F-box domain profile.	1	47	F-box domain	GO:0005515:protein binding; molecular_function
Cs6g_pb019680.2	396	PANTHER	OS09G0372900 PROTEIN-RELATED	3	395	-	-
Cs6g_pb019680.2	396	Gene3D	-	2	92	-	-
Cs6g_pb019680.2	396	Pfam	F-box domain	4	48	F-box domain	GO:0005515:protein binding; molecular_function
Cs6g_pb019680.2	396	Pfam	F-box associated	217	315	F-box associated domain, type 1	-
Cs6g_pb019680.2	396	SUPERFAMILY	F-box domain	3	53	F-box-like domain superfamily	GO:0005515:protein binding; molecular_function
Cs6g_pb019680.2	396	PANTHER	F-BOX PROTEIN CPR30-LIKE ISOFORM X1	3	395	-	-
Cs1g_pb020360.1	470	CDD	HAD_CbbY-like	231	445	-	-
Cs1g_pb020360.1	470	Gene3D	-	1	190	-	-
Cs1g_pb020360.1	470	Pfam	Haloacid dehalogenase-like hydrolase	232	441	Haloacid dehalogenase-like hydrolase	-
Cs1g_pb020360.1	470	SUPERFAMILY	HAD-like	230	465	HAD-like superfamily	-
Cs1g_pb020360.1	470	SFLD	phosphoglycolate phosphatase	227	466	-	-
Cs1g_pb020360.1	470	PRINTS	Haloacid dehalogenase/epoxide hydrolase family signature	387	403	HAD hydrolase, subfamily IA	GO:0016787:hydrolase activity; molecular_function
Cs1g_pb020360.1	470	PRINTS	Haloacid dehalogenase/epoxide hydrolase family signature	353	366	HAD hydrolase, subfamily IA	GO:0016787:hydrolase activity; molecular_function
Cs1g_pb020360.1	470	PRINTS	Haloacid dehalogenase/epoxide hydrolase family signature	229	240	HAD hydrolase, subfamily IA	GO:0016787:hydrolase activity; molecular_function
Cs1g_pb020360.1	470	PRINTS	Haloacid dehalogenase/epoxide hydrolase family signature	405	425	HAD hydrolase, subfamily IA	GO:0016787:hydrolase activity; molecular_function
Cs1g_pb020360.1	470	SFLD	C1.5.6: HAD, Beta-PGM, Phosphatase Like	227	466	-	-
Cs1g_pb020360.1	470	PANTHER	XYLULOSE-1,5-BISPHOSPHATE (XUBP) PHOSPHATASE	218	468	-	-
Cs1g_pb020360.1	470	PANTHER	OS08G0485900 PROTEIN	218	468	-	-
Cs1g_pb020360.1	470	Gene3D	-	231	460	HAD superfamily	-
Cs1g_pb020360.1	470	Gene3D	Putative phosphatase; domain 2	243	340	Phosphoglycolate phosphatase-like, domain 2	-
Cs8g_pb015080.2	265	PANTHER	HYDROLASE, ALPHA/BETA FOLD FAMILY PROTEIN, EXPRESSED-RELATED	1	254	-	-
Cs8g_pb015080.2	265	Pfam	Serine aminopeptidase, S33	77	258	Serine aminopeptidase, S33	-
Cs8g_pb015080.2	265	PANTHER	ALPHA/BETA-HYDROLASES SUPERFAMILY PROTEIN	1	254	-	-
Cs8g_pb015080.2	265	Gene3D	alpha/beta hydrolase	48	246	Alpha/Beta hydrolase fold	-
Cs8g_pb015080.2	265	SUPERFAMILY	alpha/beta-Hydrolases	53	239	Alpha/Beta hydrolase fold	-
Cs7g_pb007200.2	188	Pfam	K-box region	96	166	Transcription factor, K-box	GO:0003700: DNA-binding transcription factor activity; molecular_function | GO:0005634: nucleus; cellular_component | GO:0006355: regulation of transcription, DNA-templated; biological_process
Cs7g_pb007200.2	188	ProSiteProfiles	K-box domain profile.	82	172	Transcription factor, K-box	GO:0003700: DNA-binding transcription factor activity; molecular_function | GO:0005634: nucleus; cellular_component | GO:0006355: regulation of transcription, DNA-templated; biological_process
Cs7g_pb007200.2	188	Gene3D	-	13	83	Transcription factor, MADS-box superfamily	GO:0003677: DNA binding; molecular_function | GO:0046983: protein dimerization activity; molecular_function
Cs7g_pb007200.2	188	PANTHER	MADS-BOX PROTEIN FLOWERING LOCUS C	1	174	-	-
Cs7g_pb007200.2	188	PRINTS	MADS domain signature	3	23	Transcription factor, MADS-box	GO:0003677: DNA binding; molecular_function | GO:0046983: protein dimerization activity; molecular_function
Cs7g_pb007200.2	188	PRINTS	MADS domain signature	23	38	Transcription factor, MADS-box	GO:0003677: DNA binding; molecular_function | GO:0046983: protein dimerization activity; molecular_function
Cs7g_pb007200.2	188	PRINTS	MADS domain signature	38	59	Transcription factor, MADS-box	GO:0003677: DNA binding; molecular_function | GO:0046983: protein dimerization activity; molecular_function
Cs7g_pb007200.2	188	Pfam	SRF-type transcription factor (DNA-binding and dimerisation domain)	10	57	Transcription factor, MADS-box	GO:0003677: DNA binding; molecular_function | GO:0046983: protein dimerization activity; molecular_function
Cs7g_pb007200.2	188	CDD	MADS_MEF2_like	2	71	MADS MEF2-like	GO:0000977: RNA polymerase II transcription regulatory region sequence-specific DNA binding; molecular_function | GO:0045944: positive regulation of transcription by RNA polymerase II; biological_process
Cs7g_pb007200.2	188	SUPERFAMILY	SRF-like	2	75	Transcription factor, MADS-box superfamily	GO:0003677: DNA binding; molecular_function | GO:0046983: protein dimerization activity; molecular_function
Cs7g_pb007200.2	188	ProSiteProfiles	MADS-box domain profile.	1	61	Transcription factor, MADS-box	GO:0003677: DNA binding; molecular_function | GO:0046983: protein dimerization activity; molecular_function
Cs7g_pb007200.2	188	PANTHER	MADS BOX PROTEIN	1	174	-	-
Cs7g_pb007200.2	188	SMART	madsneu2	1	60	Transcription factor, MADS-box	GO:0003677: DNA binding; molecular_function | GO:0046983: protein dimerization activity; molecular_function
Cs4g_pb006140.2	373	SUPERFAMILY	NagB/RpiA/CoA transferase-like	7	357	NagB/RpiA transferase-like	-
Cs4g_pb006140.2	373	PANTHER	METHYLTHIORIBOSE-1-PHOSPHATE ISOMERASE	11	370	-	-
Cs4g_pb006140.2	373	Hamap	Putative methylthioribose-1-phosphate isomerase [mtnA].	13	362	Methylthioribose-1-phosphate isomerase	-
Cs4g_pb006140.2	373	PANTHER	METHYLTHIORIBOSE-1-PHOSPHATE ISOMERASE	11	370	-	-
Cs4g_pb006140.2	373	Pfam	Initiation factor 2 subunit family	55	355	Initiation factor 2B-related	GO:0044237:cellular metabolic process; biological_process
Cs4g_pb006140.2	373	Gene3D	-	203	368	Initiation factor 2B-like, C-terminal	-
Cs4g_pb006140.2	373	Gene3D	-	11	202	Methylthioribose-1-phosphate isomerase, N-terminal	-
Cs4g_pb006140.1	373	SUPERFAMILY	NagB/RpiA/CoA transferase-like	7	357	NagB/RpiA transferase-like	-
Cs4g_pb006140.1	373	PANTHER	METHYLTHIORIBOSE-1-PHOSPHATE ISOMERASE	11	370	-	-
Cs4g_pb006140.1	373	Hamap	Putative methylthioribose-1-phosphate isomerase [mtnA].	13	362	Methylthioribose-1-phosphate isomerase	-
Cs4g_pb006140.1	373	PANTHER	METHYLTHIORIBOSE-1-PHOSPHATE ISOMERASE	11	370	-	-
Cs4g_pb006140.1	373	Pfam	Initiation factor 2 subunit family	55	355	Initiation factor 2B-related	GO:0044237:cellular metabolic process; biological_process
Cs4g_pb006140.1	373	Gene3D	-	203	368	Initiation factor 2B-like, C-terminal	-
Cs4g_pb006140.1	373	Gene3D	-	11	202	Methylthioribose-1-phosphate isomerase, N-terminal	-
Cs2g_pb013420.3	320	PANTHER	ZINC FINGER PROTEIN 207	1	272	-	-
Cs2g_pb013420.3	320	PANTHER	BUB3-INTERACTING AND GLEBS MOTIF-CONTAINING PROTEIN ZNF207	1	272	-	-
Cs2g_pb004260.1	91	ProSiteProfiles	LysM domain profile.	43	87	LysM domain	-
Cs2g_pb004260.1	91	PANTHER	AM15	3	91	-	-
Cs7g_pb019530.3	329	PANTHER	TRANSCRIPTION FACTOR BHLH83-RELATED	57	312	-	-
Cs7g_pb001480.1	1211	PANTHER	VERNALIZATION-INSENSITIVE PROTEIN 3	1	1211	Protein OBERON	-
Cs7g_pb001480.1	1211	PRINTS	Arabidopsis thaliana 130.7kDa hypothetical protein signature	783	805	Protein OBERON	-
Cs7g_pb001480.1	1211	PRINTS	Arabidopsis thaliana 130.7kDa hypothetical protein signature	822	837	Protein OBERON	-
Cs7g_pb001480.1	1211	PRINTS	Arabidopsis thaliana 130.7kDa hypothetical protein signature	837	852	Protein OBERON	-
Cs7g_pb001480.1	1211	PRINTS	Arabidopsis thaliana 130.7kDa hypothetical protein signature	863	884	Protein OBERON	-
Cs7g_pb001480.1	1211	PRINTS	Arabidopsis thaliana 130.7kDa hypothetical protein signature	909	929	Protein OBERON	-
Cs7g_pb001480.1	1211	PRINTS	Arabidopsis thaliana 130.7kDa hypothetical protein signature	1106	1126	Protein OBERON	-
Cs7g_pb001480.1	1211	PRINTS	Arabidopsis thaliana 130.7kDa hypothetical protein signature	1145	1167	Protein OBERON	-
Cs7g_pb001480.1	1211	CDD	PHD_OBE1_like	902	961	-	-
Cs7g_pb001480.1	1211	Pfam	Coiled-coil region of Oberon	1076	1199	Oberon, coiled-coil region	-
Cs7g_pb001480.1	1211	Pfam	PHD - plant homeodomain finger protein	872	995	Oberon, PHD finger domain	-
Cs7g_pb001480.1	1211	PANTHER	PROTEIN OBERON 4	1	1211	-	-
Cs7g_pb001480.3	1211	PANTHER	VERNALIZATION-INSENSITIVE PROTEIN 3	1	1211	Protein OBERON	-
Cs7g_pb001480.3	1211	PRINTS	Arabidopsis thaliana 130.7kDa hypothetical protein signature	783	805	Protein OBERON	-
Cs7g_pb001480.3	1211	PRINTS	Arabidopsis thaliana 130.7kDa hypothetical protein signature	822	837	Protein OBERON	-
Cs7g_pb001480.3	1211	PRINTS	Arabidopsis thaliana 130.7kDa hypothetical protein signature	837	852	Protein OBERON	-
Cs7g_pb001480.3	1211	PRINTS	Arabidopsis thaliana 130.7kDa hypothetical protein signature	863	884	Protein OBERON	-
Cs7g_pb001480.3	1211	PRINTS	Arabidopsis thaliana 130.7kDa hypothetical protein signature	909	929	Protein OBERON	-
Cs7g_pb001480.3	1211	PRINTS	Arabidopsis thaliana 130.7kDa hypothetical protein signature	1106	1126	Protein OBERON	-
Cs7g_pb001480.3	1211	PRINTS	Arabidopsis thaliana 130.7kDa hypothetical protein signature	1145	1167	Protein OBERON	-
Cs7g_pb001480.3	1211	CDD	PHD_OBE1_like	902	961	-	-
Cs7g_pb001480.3	1211	Pfam	Coiled-coil region of Oberon	1076	1199	Oberon, coiled-coil region	-
Cs7g_pb001480.3	1211	Pfam	PHD - plant homeodomain finger protein	872	995	Oberon, PHD finger domain	-
Cs7g_pb001480.3	1211	PANTHER	PROTEIN OBERON 4	1	1211	-	-
Cs6g_pb013050.1	321	PANTHER	HISTONE DEACETYLASE 8	56	314	-	-
Cs6g_pb013050.1	321	PANTHER	OS05G0310600 PROTEIN	56	314	-	-
Cs6g_pb013050.1	321	Pfam	Lecithin retinol acyltransferase	78	229	LRAT domain	-
Cs6g_pb013050.1	321	Gene3D	endopeptidase domain like (from Nostoc punctiforme)	70	236	-	-
Cs9g_pb000360.2	1038	SUPERFAMILY	Ankyrin repeat	804	918	Ankyrin repeat-containing domain superfamily	-
Cs9g_pb000360.2	1038	PANTHER	TRANSCRIPTION FACTOR SBP FAMILY-RELATED	13	1037	-	-
Cs9g_pb000360.2	1038	Pfam	SBP domain	150	223	SBP domain	GO:0003677:DNA binding; molecular_function
Cs9g_pb000360.2	1038	PANTHER	SQUAMOSA PROMOTER-BINDING-LIKE PROTEIN 4	13	1037	Squamosa promoter-binding-like protein	GO:0003677:DNA binding; molecular_function
Cs9g_pb000360.2	1038	ProSiteProfiles	Zinc finger SBP-type profile.	147	224	SBP domain	GO:0003677:DNA binding; molecular_function
Cs9g_pb000360.2	1038	Gene3D	-	765	940	Ankyrin repeat-containing domain superfamily	-
Cs9g_pb000360.2	1038	SUPERFAMILY	SBT domain	148	229	SBP domain superfamily	GO:0003677: DNA binding; molecular_function | GO:0005634: nucleus; cellular_component
Cs9g_pb000360.2	1038	Gene3D	-	141	211	SBP domain superfamily	GO:0003677: DNA binding; molecular_function | GO:0005634: nucleus; cellular_component
Cs8g_pb015080.3	270	PANTHER	HYDROLASE, ALPHA/BETA FOLD FAMILY PROTEIN, EXPRESSED-RELATED	4	268	-	-
Cs8g_pb015080.3	270	SUPERFAMILY	alpha/beta-Hydrolases	7	245	Alpha/Beta hydrolase fold	-
Cs8g_pb015080.3	270	Pfam	Alpha/beta hydrolase family	12	243	Alpha/beta hydrolase fold-1	-
Cs8g_pb015080.3	270	PANTHER	ALPHA/BETA-HYDROLASES SUPERFAMILY PROTEIN	4	268	-	-
Cs8g_pb015080.3	270	Gene3D	alpha/beta hydrolase	1	252	Alpha/Beta hydrolase fold	-
Cs7g_pb024530.2	433	PANTHER	CYTOCHROME P450 714A1-LIKE ISOFORM X1	7	428	-	-
Cs7g_pb024530.2	433	PANTHER	CYTOCHROME P450 FAMILY MEMBER	7	428	-	-
Cs7g_pb024530.2	433	Gene3D	Cytochrome P450	1	433	Cytochrome P450 superfamily	GO:0004497: monooxygenase activity; molecular_function | GO:0005506: iron ion binding; molecular_function | GO:0016705: oxidoreductase activity, acting on paired donors, with incorporation or reduction of molecular oxygen; molecular_function | GO:0020037: heme binding; molecular_function
Cs7g_pb024530.2	433	PRINTS	P450 superfamily signature	381	392	Cytochrome P450	GO:0004497: monooxygenase activity; molecular_function | GO:0005506: iron ion binding; molecular_function | GO:0016705: oxidoreductase activity, acting on paired donors, with incorporation or reduction of molecular oxygen; molecular_function | GO:0020037: heme binding; molecular_function
Cs7g_pb024530.2	433	PRINTS	P450 superfamily signature	372	381	Cytochrome P450	GO:0004497: monooxygenase activity; molecular_function | GO:0005506: iron ion binding; molecular_function | GO:0016705: oxidoreductase activity, acting on paired donors, with incorporation or reduction of molecular oxygen; molecular_function | GO:0020037: heme binding; molecular_function
Cs7g_pb024530.2	433	PRINTS	P450 superfamily signature	243	260	Cytochrome P450	GO:0004497: monooxygenase activity; molecular_function | GO:0005506: iron ion binding; molecular_function | GO:0016705: oxidoreductase activity, acting on paired donors, with incorporation or reduction of molecular oxygen; molecular_function | GO:0020037: heme binding; molecular_function
Cs7g_pb024530.2	433	PRINTS	P450 superfamily signature	295	306	Cytochrome P450	GO:0004497: monooxygenase activity; molecular_function | GO:0005506: iron ion binding; molecular_function | GO:0016705: oxidoreductase activity, acting on paired donors, with incorporation or reduction of molecular oxygen; molecular_function | GO:0020037: heme binding; molecular_function
Cs7g_pb024530.2	433	Pfam	Cytochrome P450	6	427	Cytochrome P450	GO:0004497: monooxygenase activity; molecular_function | GO:0005506: iron ion binding; molecular_function | GO:0016705: oxidoreductase activity, acting on paired donors, with incorporation or reduction of molecular oxygen; molecular_function | GO:0020037: heme binding; molecular_function
Cs7g_pb024530.2	433	ProSitePatterns	Cytochrome P450 cysteine heme-iron ligand signature.	374	383	Cytochrome P450, conserved site	GO:0005506: iron ion binding; molecular_function | GO:0016705: oxidoreductase activity, acting on paired donors, with incorporation or reduction of molecular oxygen; molecular_function
Cs7g_pb024530.2	433	PRINTS	E-class P450 group I signature	381	404	Cytochrome P450, E-class, group I	GO:0004497: monooxygenase activity; molecular_function | GO:0005506: iron ion binding; molecular_function | GO:0016705: oxidoreductase activity, acting on paired donors, with incorporation or reduction of molecular oxygen; molecular_function | GO:0020037: heme binding; molecular_function
Cs7g_pb024530.2	433	PRINTS	E-class P450 group I signature	252	278	Cytochrome P450, E-class, group I	GO:0004497: monooxygenase activity; molecular_function | GO:0005506: iron ion binding; molecular_function | GO:0016705: oxidoreductase activity, acting on paired donors, with incorporation or reduction of molecular oxygen; molecular_function | GO:0020037: heme binding; molecular_function
Cs7g_pb024530.2	433	PRINTS	E-class P450 group I signature	2	21	Cytochrome P450, E-class, group I	GO:0004497: monooxygenase activity; molecular_function | GO:0005506: iron ion binding; molecular_function | GO:0016705: oxidoreductase activity, acting on paired donors, with incorporation or reduction of molecular oxygen; molecular_function | GO:0020037: heme binding; molecular_function
Cs7g_pb024530.2	433	PRINTS	E-class P450 group I signature	232	249	Cytochrome P450, E-class, group I	GO:0004497: monooxygenase activity; molecular_function | GO:0005506: iron ion binding; molecular_function | GO:0016705: oxidoreductase activity, acting on paired donors, with incorporation or reduction of molecular oxygen; molecular_function | GO:0020037: heme binding; molecular_function
Cs7g_pb024530.2	433	PRINTS	E-class P450 group I signature	371	381	Cytochrome P450, E-class, group I	GO:0004497: monooxygenase activity; molecular_function | GO:0005506: iron ion binding; molecular_function | GO:0016705: oxidoreductase activity, acting on paired donors, with incorporation or reduction of molecular oxygen; molecular_function | GO:0020037: heme binding; molecular_function
Cs7g_pb024530.2	433	SUPERFAMILY	Cytochrome P450	4	431	Cytochrome P450 superfamily	GO:0004497: monooxygenase activity; molecular_function | GO:0005506: iron ion binding; molecular_function | GO:0016705: oxidoreductase activity, acting on paired donors, with incorporation or reduction of molecular oxygen; molecular_function | GO:0020037: heme binding; molecular_function
Cs7g_pb001480.2	1045	Pfam	PHD - plant homeodomain finger protein	872	995	Oberon, PHD finger domain	-
Cs7g_pb001480.2	1045	PANTHER	PROTEIN OBERON 4	1	1039	-	-
Cs7g_pb001480.2	1045	CDD	PHD_OBE1_like	902	961	-	-
Cs7g_pb001480.2	1045	PANTHER	VERNALIZATION-INSENSITIVE PROTEIN 3	1	1039	Protein OBERON	-
Cs7g_pb001480.2	1045	PRINTS	Arabidopsis thaliana 130.7kDa hypothetical protein signature	783	805	Protein OBERON	-
Cs7g_pb001480.2	1045	PRINTS	Arabidopsis thaliana 130.7kDa hypothetical protein signature	822	837	Protein OBERON	-
Cs7g_pb001480.2	1045	PRINTS	Arabidopsis thaliana 130.7kDa hypothetical protein signature	863	884	Protein OBERON	-
Cs7g_pb001480.2	1045	PRINTS	Arabidopsis thaliana 130.7kDa hypothetical protein signature	909	929	Protein OBERON	-
Cs7g_pb001480.2	1045	PRINTS	Arabidopsis thaliana 130.7kDa hypothetical protein signature	837	852	Protein OBERON	-
Cs7g_pb001480.2	1045	PRINTS	Arabidopsis thaliana 130.7kDa hypothetical protein signature	982	1001	Protein OBERON	-
Cs4g_pb002700.1	616	ProSiteProfiles	F-box domain profile.	217	250	F-box domain	GO:0005515:protein binding; molecular_function
Cs4g_pb002700.1	616	SUPERFAMILY	F-box domain	196	267	F-box-like domain superfamily	GO:0005515:protein binding; molecular_function
Cs4g_pb002700.1	616	SUPERFAMILY	PYP-like sensor domain (PAS domain)	44	155	PAS domain superfamily	-
Cs4g_pb002700.1	616	PANTHER	ADAGIO PROTEIN 1-LIKE	1	615	-	-
Cs4g_pb002700.1	616	PANTHER	BACTERIOOPSIN TRANSCRIPTIONAL ACTIVATOR	1	615	-	-
Cs4g_pb002700.1	616	Pfam	F-box-like	214	252	F-box domain	GO:0005515:protein binding; molecular_function
Cs4g_pb002700.1	616	Gene3D	-	506	616	Kelch-type beta propeller	GO:0005515:protein binding; molecular_function
Cs4g_pb002700.1	616	Gene3D	-	278	505	Kelch-type beta propeller	GO:0005515:protein binding; molecular_function
Cs4g_pb002700.1	616	SUPERFAMILY	Kelch motif	519	604	Kelch-type beta propeller	GO:0005515:protein binding; molecular_function
Cs4g_pb002700.1	616	Pfam	Galactose oxidase, central domain	366	413	-	-
Cs4g_pb002700.1	616	Pfam	Galactose oxidase, central domain	302	352	-	-
Cs4g_pb002700.1	616	Pfam	Kelch motif	459	510	Kelch repeat type 2	GO:0005515:protein binding; molecular_function
Cs4g_pb002700.1	616	Gene3D	PAS domain	30	166	-	-
Cs4g_pb002700.1	616	ProSiteProfiles	PAS repeat profile.	40	115	PAS domain	-
Cs4g_pb002700.1	616	Pfam	PAS domain	45	155	PAS domain	-
Cs4g_pb002700.1	616	Gene3D	-	200	250	-	-
Cs4g_pb002700.1	616	SUPERFAMILY	Kelch motif	287	506	Kelch-type beta propeller	GO:0005515:protein binding; molecular_function
Cs4g_pb002700.1	616	CDD	PAS	44	154	PAS domain	-
Cs7g_pb014090.1	618	Pfam	Frigida-like protein	103	391	Frigida-like	-
Cs7g_pb014090.1	618	PANTHER	INACTIVE PROTEIN FRIGIDA	6	614	-	-
Cs7g_pb014090.1	618	PANTHER	FRIGIDA-LIKE PROTEIN 3-RELATED	6	614	-	-
Cs7g_pb007200.1	200	Gene3D	-	13	83	Transcription factor, MADS-box superfamily	GO:0003677: DNA binding; molecular_function | GO:0046983: protein dimerization activity; molecular_function
Cs7g_pb007200.1	200	CDD	MADS_MEF2_like	2	71	MADS MEF2-like	GO:0000977: RNA polymerase II transcription regulatory region sequence-specific DNA binding; molecular_function | GO:0045944: positive regulation of transcription by RNA polymerase II; biological_process
Cs7g_pb007200.1	200	Pfam	K-box region	96	178	Transcription factor, K-box	GO:0003700: DNA-binding transcription factor activity; molecular_function | GO:0005634: nucleus; cellular_component | GO:0006355: regulation of transcription, DNA-templated; biological_process
Cs7g_pb007200.1	200	PRINTS	MADS domain signature	38	59	Transcription factor, MADS-box	GO:0003677: DNA binding; molecular_function | GO:0046983: protein dimerization activity; molecular_function
Cs7g_pb007200.1	200	PRINTS	MADS domain signature	23	38	Transcription factor, MADS-box	GO:0003677: DNA binding; molecular_function | GO:0046983: protein dimerization activity; molecular_function
Cs7g_pb007200.1	200	PRINTS	MADS domain signature	3	23	Transcription factor, MADS-box	GO:0003677: DNA binding; molecular_function | GO:0046983: protein dimerization activity; molecular_function
Cs7g_pb007200.1	200	ProSiteProfiles	K-box domain profile.	82	184	Transcription factor, K-box	GO:0003700: DNA-binding transcription factor activity; molecular_function | GO:0005634: nucleus; cellular_component | GO:0006355: regulation of transcription, DNA-templated; biological_process
Cs7g_pb007200.1	200	PANTHER	MADS-BOX PROTEIN FLOWERING LOCUS C	1	186	-	-
Cs7g_pb007200.1	200	Pfam	SRF-type transcription factor (DNA-binding and dimerisation domain)	10	57	Transcription factor, MADS-box	GO:0003677: DNA binding; molecular_function | GO:0046983: protein dimerization activity; molecular_function
Cs7g_pb007200.1	200	PANTHER	MADS BOX PROTEIN	1	186	-	-
Cs7g_pb007200.1	200	ProSiteProfiles	MADS-box domain profile.	1	61	Transcription factor, MADS-box	GO:0003677: DNA binding; molecular_function | GO:0046983: protein dimerization activity; molecular_function
Cs7g_pb007200.1	200	SUPERFAMILY	SRF-like	2	75	Transcription factor, MADS-box superfamily	GO:0003677: DNA binding; molecular_function | GO:0046983: protein dimerization activity; molecular_function
Cs7g_pb007200.1	200	SMART	madsneu2	1	60	Transcription factor, MADS-box	GO:0003677: DNA binding; molecular_function | GO:0046983: protein dimerization activity; molecular_function
Cs4g_pb001340.1	568	SUPERFAMILY	ENTH/VHS domain	34	167	ENTH/VHS	-
Cs4g_pb001340.1	568	SMART	enth_2	33	165	ENTH domain	-
Cs4g_pb001340.1	568	SUPERFAMILY	GAT-like domain	174	300	-	-
Cs4g_pb001340.1	568	ProSiteProfiles	ENTH domain profile.	27	165	ENTH domain	-
Cs4g_pb001340.1	568	PANTHER	CLATHRIN ASSEMBLY PROTEIN	1	553	-	-
Cs4g_pb001340.1	568	PANTHER	CLATHRIN ASSEMBLY PROTEIN	1	553	-	-
Cs4g_pb001340.1	568	Gene3D	ANTH domain	166	319	ANTH domain superfamily	GO:0005545: 1-phosphatidylinositol binding; molecular_function | GO:0030136: clathrin-coated vesicle; cellular_component | GO:0030276: clathrin binding; molecular_function | GO:0048268: clathrin coat assembly; biological_process
Cs4g_pb001340.1	568	Gene3D	-	7	165	ENTH/VHS	-
Cs4g_pb001340.1	568	CDD	ANTH_N	35	158	-	-
Cs4g_pb001340.1	568	Pfam	ANTH domain	35	300	AP180 N-terminal homology (ANTH) domain	GO:0005543:phospholipid binding; molecular_function
Cs9g_pb000360.1	872	SUPERFAMILY	Ankyrin repeat	638	752	Ankyrin repeat-containing domain superfamily	-
Cs9g_pb000360.1	872	Gene3D	-	599	774	Ankyrin repeat-containing domain superfamily	-
Cs9g_pb000360.1	872	SUPERFAMILY	SBT domain	33	63	SBP domain superfamily	GO:0003677: DNA binding; molecular_function | GO:0005634: nucleus; cellular_component
Cs9g_pb000360.1	872	Pfam	SBP domain	32	57	SBP domain	GO:0003677:DNA binding; molecular_function
Cs9g_pb000360.1	872	ProSiteProfiles	Zinc finger SBP-type profile.	1	58	SBP domain	GO:0003677:DNA binding; molecular_function
Cs9g_pb000360.1	872	PANTHER	TRANSCRIPTION FACTOR SBP FAMILY-RELATED	34	871	-	-
Cs9g_pb000360.1	872	PANTHER	SQUAMOSA PROMOTER-BINDING-LIKE PROTEIN 4	34	871	Squamosa promoter-binding-like protein	GO:0003677:DNA binding; molecular_function
Cs1g_pb024860.1	1860	ProSitePatterns	Eukaryotic RNA polymerase II heptapeptide repeat.	1697	1703	RNA polymerase II, heptapeptide repeat, eukaryotic	GO:0003677: DNA binding; molecular_function | GO:0006366: transcription by RNA polymerase II; biological_process
Cs1g_pb024860.1	1860	ProSitePatterns	Eukaryotic RNA polymerase II heptapeptide repeat.	1765	1771	RNA polymerase II, heptapeptide repeat, eukaryotic	GO:0003677: DNA binding; molecular_function | GO:0006366: transcription by RNA polymerase II; biological_process
Cs1g_pb024860.1	1860	Gene3D	RNA polymerase II, clamp domain	4	128	-	-
Cs1g_pb024860.1	1860	Gene3D	RNA polymerase II, clamp domain	267	315	-	-
Cs1g_pb024860.1	1860	Gene3D	-	1417	1460	-	-
Cs1g_pb024860.1	1860	Gene3D	-	686	804	RNA polymerase Rpb1, funnel domain superfamily	-
Cs1g_pb024860.1	1860	ProSitePatterns	Eukaryotic RNA polymerase II heptapeptide repeat.	1779	1785	RNA polymerase II, heptapeptide repeat, eukaryotic	GO:0003677: DNA binding; molecular_function | GO:0006366: transcription by RNA polymerase II; biological_process
Cs1g_pb024860.1	1860	ProSitePatterns	Eukaryotic RNA polymerase II heptapeptide repeat.	1690	1696	RNA polymerase II, heptapeptide repeat, eukaryotic	GO:0003677: DNA binding; molecular_function | GO:0006366: transcription by RNA polymerase II; biological_process
Cs1g_pb024860.1	1860	PANTHER	DNA-DIRECTED RNA POLYMERASE	1	1560	-	-
Cs1g_pb024860.1	1860	Pfam	RNA polymerase Rpb1, domain 5	825	1415	RNA polymerase Rpb1, domain 5	GO:0003677: DNA binding; molecular_function | GO:0003899: DNA-directed 5'-3' RNA polymerase activity; molecular_function | GO:0006351: transcription, DNA-templated; biological_process
Cs1g_pb024860.1	1860	ProSitePatterns	Eukaryotic RNA polymerase II heptapeptide repeat.	1786	1792	RNA polymerase II, heptapeptide repeat, eukaryotic	GO:0003677: DNA binding; molecular_function | GO:0006366: transcription by RNA polymerase II; biological_process
Cs1g_pb024860.1	1860	ProSitePatterns	Eukaryotic RNA polymerase II heptapeptide repeat.	1613	1619	RNA polymerase II, heptapeptide repeat, eukaryotic	GO:0003677: DNA binding; molecular_function | GO:0006366: transcription by RNA polymerase II; biological_process
Cs1g_pb024860.1	1860	ProSitePatterns	Eukaryotic RNA polymerase II heptapeptide repeat.	1725	1731	RNA polymerase II, heptapeptide repeat, eukaryotic	GO:0003677: DNA binding; molecular_function | GO:0006366: transcription by RNA polymerase II; biological_process
Cs1g_pb024860.1	1860	ProSitePatterns	Eukaryotic RNA polymerase II heptapeptide repeat.	1676	1682	RNA polymerase II, heptapeptide repeat, eukaryotic	GO:0003677: DNA binding; molecular_function | GO:0006366: transcription by RNA polymerase II; biological_process
Cs1g_pb024860.1	1860	ProSitePatterns	Eukaryotic RNA polymerase II heptapeptide repeat.	1683	1689	RNA polymerase II, heptapeptide repeat, eukaryotic	GO:0003677: DNA binding; molecular_function | GO:0006366: transcription by RNA polymerase II; biological_process
Cs1g_pb024860.1	1860	Gene3D	-	805	863	-	-
Cs1g_pb024860.1	1860	Pfam	RNA polymerase Rpb1, domain 4	713	818	RNA polymerase Rpb1, domain 4	GO:0003677: DNA binding; molecular_function | GO:0003899: DNA-directed 5'-3' RNA polymerase activity; molecular_function | GO:0006351: transcription, DNA-templated; biological_process
Cs1g_pb024860.1	1860	ProSitePatterns	Eukaryotic RNA polymerase II heptapeptide repeat.	1606	1612	RNA polymerase II, heptapeptide repeat, eukaryotic	GO:0003677: DNA binding; molecular_function | GO:0006366: transcription by RNA polymerase II; biological_process
Cs1g_pb024860.1	1860	ProSitePatterns	Eukaryotic RNA polymerase II heptapeptide repeat.	1718	1724	RNA polymerase II, heptapeptide repeat, eukaryotic	GO:0003677: DNA binding; molecular_function | GO:0006366: transcription by RNA polymerase II; biological_process
Cs1g_pb024860.1	1860	Pfam	RNA polymerase Rpb1, domain 7	1160	1294	RNA polymerase Rpb1, domain 7	GO:0003677: DNA binding; molecular_function | GO:0003899: DNA-directed 5'-3' RNA polymerase activity; molecular_function | GO:0006351: transcription, DNA-templated; biological_process
Cs1g_pb024860.1	1860	Gene3D	RNA polymerase ii	384	447	-	-
Cs1g_pb024860.1	1860	Pfam	RNA polymerase Rpb1, domain 6	891	1075	RNA polymerase Rpb1, domain 6	GO:0003677: DNA binding; molecular_function | GO:0003899: DNA-directed 5'-3' RNA polymerase activity; molecular_function | GO:0006351: transcription, DNA-templated; biological_process
Cs1g_pb024860.1	1860	SMART	rpolaneu7	242	548	RNA polymerase, N-terminal	GO:0003677: DNA binding; molecular_function | GO:0003899: DNA-directed 5'-3' RNA polymerase activity; molecular_function | GO:0006351: transcription, DNA-templated; biological_process
Cs1g_pb024860.1	1860	CDD	RNAP_II_RPB1_N	18	871	-	-
Cs1g_pb024860.1	1860	SUPERFAMILY	beta and beta-prime subunits of DNA dependent RNA-polymerase	8	1469	-	-
Cs1g_pb024860.1	1860	Pfam	RNA polymerase Rpb1, domain 1	14	350	RNA polymerase Rpb1, domain 1	GO:0003677: DNA binding; molecular_function | GO:0003899: DNA-directed 5'-3' RNA polymerase activity; molecular_function | GO:0006351: transcription, DNA-templated; biological_process
Cs1g_pb024860.1	1860	CDD	RNAP_II_Rpb1_C	1054	1466	-	-
Cs1g_pb024860.1	1860	Gene3D	RNA polymerase Rpb1, domain 3	528	681	RNA polymerase Rpb1, domain 3 superfamily	-
Cs1g_pb024860.1	1860	Pfam	RNA polymerase Rpb1, domain 3	524	687	RNA polymerase Rpb1, domain 3	GO:0003677: DNA binding; molecular_function | GO:0003899: DNA-directed 5'-3' RNA polymerase activity; molecular_function | GO:0006351: transcription, DNA-templated; biological_process
Cs1g_pb024860.1	1860	ProSitePatterns	Eukaryotic RNA polymerase II heptapeptide repeat.	1620	1626	RNA polymerase II, heptapeptide repeat, eukaryotic	GO:0003677: DNA binding; molecular_function | GO:0006366: transcription by RNA polymerase II; biological_process
Cs1g_pb024860.1	1860	ProSitePatterns	Eukaryotic RNA polymerase II heptapeptide repeat.	1732	1738	RNA polymerase II, heptapeptide repeat, eukaryotic	GO:0003677: DNA binding; molecular_function | GO:0006366: transcription by RNA polymerase II; biological_process
Cs1g_pb024860.1	1860	Pfam	RNA polymerase Rpb1 C-terminal repeat	1565	1578	RNA polymerase II, heptapeptide repeat, eukaryotic	GO:0003677: DNA binding; molecular_function | GO:0006366: transcription by RNA polymerase II; biological_process
Cs1g_pb024860.1	1860	Pfam	RNA polymerase Rpb1 C-terminal repeat	1780	1793	RNA polymerase II, heptapeptide repeat, eukaryotic	GO:0003677: DNA binding; molecular_function | GO:0006366: transcription by RNA polymerase II; biological_process
Cs1g_pb024860.1	1860	Pfam	RNA polymerase Rpb1 C-terminal repeat	1536	1550	RNA polymerase II, heptapeptide repeat, eukaryotic	GO:0003677: DNA binding; molecular_function | GO:0006366: transcription by RNA polymerase II; biological_process
Cs1g_pb024860.1	1860	Pfam	RNA polymerase Rpb1 C-terminal repeat	1691	1704	RNA polymerase II, heptapeptide repeat, eukaryotic	GO:0003677: DNA binding; molecular_function | GO:0006366: transcription by RNA polymerase II; biological_process
Cs1g_pb024860.1	1860	Pfam	RNA polymerase Rpb1 C-terminal repeat	1719	1732	RNA polymerase II, heptapeptide repeat, eukaryotic	GO:0003677: DNA binding; molecular_function | GO:0006366: transcription by RNA polymerase II; biological_process
Cs1g_pb024860.1	1860	Pfam	RNA polymerase Rpb1 C-terminal repeat	1579	1592	RNA polymerase II, heptapeptide repeat, eukaryotic	GO:0003677: DNA binding; molecular_function | GO:0006366: transcription by RNA polymerase II; biological_process
Cs1g_pb024860.1	1860	Pfam	RNA polymerase Rpb1 C-terminal repeat	1733	1746	RNA polymerase II, heptapeptide repeat, eukaryotic	GO:0003677: DNA binding; molecular_function | GO:0006366: transcription by RNA polymerase II; biological_process
Cs1g_pb024860.1	1860	Pfam	RNA polymerase Rpb1 C-terminal repeat	1621	1634	RNA polymerase II, heptapeptide repeat, eukaryotic	GO:0003677: DNA binding; molecular_function | GO:0006366: transcription by RNA polymerase II; biological_process
Cs1g_pb024860.1	1860	Pfam	RNA polymerase Rpb1 C-terminal repeat	1551	1564	RNA polymerase II, heptapeptide repeat, eukaryotic	GO:0003677: DNA binding; molecular_function | GO:0006366: transcription by RNA polymerase II; biological_process
Cs1g_pb024860.1	1860	Pfam	RNA polymerase Rpb1 C-terminal repeat	1593	1606	RNA polymerase II, heptapeptide repeat, eukaryotic	GO:0003677: DNA binding; molecular_function | GO:0006366: transcription by RNA polymerase II; biological_process
Cs1g_pb024860.1	1860	Pfam	RNA polymerase Rpb1 C-terminal repeat	1607	1620	RNA polymerase II, heptapeptide repeat, eukaryotic	GO:0003677: DNA binding; molecular_function | GO:0006366: transcription by RNA polymerase II; biological_process
Cs1g_pb024860.1	1860	Pfam	RNA polymerase Rpb1 C-terminal repeat	1649	1662	RNA polymerase II, heptapeptide repeat, eukaryotic	GO:0003677: DNA binding; molecular_function | GO:0006366: transcription by RNA polymerase II; biological_process
Cs1g_pb024860.1	1860	Pfam	RNA polymerase Rpb1 C-terminal repeat	1705	1718	RNA polymerase II, heptapeptide repeat, eukaryotic	GO:0003677: DNA binding; molecular_function | GO:0006366: transcription by RNA polymerase II; biological_process
Cs1g_pb024860.1	1860	Pfam	RNA polymerase Rpb1 C-terminal repeat	1663	1676	RNA polymerase II, heptapeptide repeat, eukaryotic	GO:0003677: DNA binding; molecular_function | GO:0006366: transcription by RNA polymerase II; biological_process
Cs1g_pb024860.1	1860	Pfam	RNA polymerase Rpb1 C-terminal repeat	1677	1690	RNA polymerase II, heptapeptide repeat, eukaryotic	GO:0003677: DNA binding; molecular_function | GO:0006366: transcription by RNA polymerase II; biological_process
Cs1g_pb024860.1	1860	Pfam	RNA polymerase Rpb1 C-terminal repeat	1635	1648	RNA polymerase II, heptapeptide repeat, eukaryotic	GO:0003677: DNA binding; molecular_function | GO:0006366: transcription by RNA polymerase II; biological_process
Cs1g_pb024860.1	1860	ProSitePatterns	Eukaryotic RNA polymerase II heptapeptide repeat.	1627	1633	RNA polymerase II, heptapeptide repeat, eukaryotic	GO:0003677: DNA binding; molecular_function | GO:0006366: transcription by RNA polymerase II; biological_process
Cs1g_pb024860.1	1860	Gene3D	-	864	909	-	-
Cs1g_pb024860.1	1860	Pfam	RNA polymerase Rpb1, domain 2	352	520	RNA polymerase, alpha subunit	GO:0003677: DNA binding; molecular_function | GO:0003899: DNA-directed 5'-3' RNA polymerase activity; molecular_function | GO:0006351: transcription, DNA-templated; biological_process
Cs1g_pb024860.1	1860	Gene3D	-	1160	1295	RNA polymerase Rpb1, domain 7 superfamily	-
Cs1g_pb024860.1	1860	PRINTS	Proline rich extensin signature	1540	1556	-	-
Cs1g_pb024860.1	1860	PRINTS	Proline rich extensin signature	1569	1590	-	-
Cs1g_pb024860.1	1860	PRINTS	Proline rich extensin signature	1597	1613	-	-
Cs1g_pb024860.1	1860	PRINTS	Proline rich extensin signature	1614	1631	-	-
Cs1g_pb024860.1	1860	PRINTS	Proline rich extensin signature	1632	1657	-	-
Cs1g_pb024860.1	1860	PANTHER	DNA-DIRECTED RNA POLYMERASE SUBUNIT	1	1560	-	-
Cs7g_pb007420.1	381	PANTHER	BAG DOMAIN CONTAINING PROTEIN, EXPRESSED	14	364	-	-
Cs7g_pb007420.1	381	PANTHER	BAG DOMAIN CONTAINING PROTEIN, EXPRESSED	14	364	BAG family molecular chaperone regulator 5/6/7/8	-
Cs7g_pb007420.1	381	SUPERFAMILY	BAG domain	62	148	BAG domain superfamily	GO:0051087:chaperone binding; molecular_function
Cs7g_pb007420.1	381	Pfam	BAG domain	68	141	BAG domain	GO:0051087:chaperone binding; molecular_function
Cs7g_pb007420.1	381	ProSiteProfiles	BAG domain profile.	63	143	BAG domain	GO:0051087:chaperone binding; molecular_function
Cs7g_pb007420.1	381	ProSiteProfiles	IQ motif profile.	44	73	IQ motif, EF-hand binding site	GO:0005515:protein binding; molecular_function
Cs7g_pb007420.1	381	SMART	iq_5	43	65	IQ motif, EF-hand binding site	GO:0005515:protein binding; molecular_function
Cs7g_pb007420.1	381	Gene3D	BAG domain	33	149	BAG domain superfamily	GO:0051087:chaperone binding; molecular_function
Cs7g_pb007420.1	381	Pfam	IQ calmodulin-binding motif	47	64	IQ motif, EF-hand binding site	GO:0005515:protein binding; molecular_function
Cs7g_pb007420.1	381	SMART	BAG_1	63	143	BAG domain	GO:0051087:chaperone binding; molecular_function
Cs9g_pb000360.3	845	ProSiteProfiles	Zinc finger SBP-type profile.	1	31	SBP domain	GO:0003677:DNA binding; molecular_function
Cs9g_pb000360.3	845	PANTHER	TRANSCRIPTION FACTOR SBP FAMILY-RELATED	3	844	-	-
Cs9g_pb000360.3	845	SUPERFAMILY	SBT domain	2	36	SBP domain superfamily	GO:0003677: DNA binding; molecular_function | GO:0005634: nucleus; cellular_component
Cs9g_pb000360.3	845	Pfam	SBP domain	2	30	SBP domain	GO:0003677:DNA binding; molecular_function
Cs9g_pb000360.3	845	PANTHER	SQUAMOSA PROMOTER-BINDING-LIKE PROTEIN 4	3	844	Squamosa promoter-binding-like protein	GO:0003677:DNA binding; molecular_function
Cs9g_pb000360.3	845	Gene3D	-	572	747	Ankyrin repeat-containing domain superfamily	-
Cs9g_pb000360.3	845	SUPERFAMILY	Ankyrin repeat	611	725	Ankyrin repeat-containing domain superfamily	-
Cs2g_pb010860.1	594	Pfam	GRAS domain family	228	589	Transcription factor GRAS	-
Cs2g_pb010860.1	594	PANTHER	DELLA PROTEIN GAI1-RELATED	22	590	Transcriptional factor DELLA	GO:0003712: transcription coregulator activity; molecular_function | GO:0005634: nucleus; cellular_component
Cs2g_pb010860.1	594	ProSiteProfiles	GRAS family profile.	219	589	Transcription factor GRAS	-
Cs2g_pb010860.1	594	Gene3D	-	39	104	DELLA, N-terminal domain superfamily	-
Cs2g_pb010860.1	594	Pfam	Transcriptional regulator DELLA protein N terminal	41	107	Transcriptional factor DELLA, N-terminal	-
Cs2g_pb010860.1	594	SMART	DELLA_2	41	114	-	-
Cs2g_pb010860.1	594	PANTHER	OSJNBA0084A10.13 PROTEIN-RELATED	22	590	Transcription factor GRAS	-
